# Supplementary material for: Enhanced oxidative stress in smoking and ex-smoking severe asthma in the U-BIOPRED cohort
Source: PLoS One. 2018 Sep 21;13(9):e0203874. doi: 10.1371/journal.pone.0203874 (PMC6150501; doi:10.1371/journal.pone.0203874)
Supplement: S2 File — (XLSX) [file pone.0203874.s007.xlsx]

## Sheet: Foglio1
Patient	Sex	Age	SAn	SAs/ex	Smoking_Status	Pack_Years	8-isoPGF2a_(ng/mmolC)	Microarray_Sputum	Microarray_Biopsy	Microarray_Bronchial_Brushings	Number_of_exacerbations	FEV1_Pct_(L)	FVC_Pct_(L)	FEV1/FVC_Pre_Salbutamol_Actual	IS_Eosinophils (N.)	IS_Eosinophils (%)	IS_Neutrophils (N.)	IS_Neutrophils (%)	Average_ACQ_(with_ACQ_7)	Allergic_Rhinitis_Diagnosed	Nasal_Polyp_Surgery_Diagnosed	Gerd_Diagnosed	Sinusitis_Diagnosed	Onset_OR_First_Diagnosis_Age_(years)	FeNO	Regular Medication_oral corticosteroids use	Regular Medication_inhaled corticosteroids use	Regular Medication_inhaled combinations (ICS-LABA) use
A_000	male	59	SAn	NA	non_smoker	NA	23.2	yes	NA	NA	NA	86.92	91.86	67.5	2	0.38	303	58.27	3.71	no	yes	no	yes	26	64.5	no	yes	no
A_003	male	44	SAn	NA	non_smoker	NA	24.7	yes	NA	NA	2	62.66	100.18	50.3509	368	72.44	88	17.32	1.71	no	yes	no	no	38	87	yes	yes	yes
A_007	male	64	SAn	NA	non_smoker	NA	15.8	NA	NA	NA	3	61.79	97.14	49.7326	NA	NA	NA	NA	1	no	yes	no	no	40	21.5	yes	yes	yes
A_009	male	33	SAn	NA	non_smoker	NA	34.7	yes	NA	NA	1	82.42	106.73	64.3785	0	0	45	8.98	1.29	no	no	no	no	3	36	no	yes	yes
A_013	male	72	SAn	NA	ex_smoker	4.5	NA	NA	NA	yes	1	68.65	94.47	55.3192	NA	NA	NA	NA	2.57	yes	yes	no	yes	56	78	yes	yes	yes
A_014	female	61	SAn	NA	ex_smoker	0.4	37.9	NA	NA	NA	8	58.85	84.37	58.8477	NA	NA	NA	NA	3.86	yes	no	yes	yes	24	131	no	yes	yes
A_018	female	45	SAn	NA	non_smoker	NA	23.9	NA	NA	NA	NA	92.73	103.12	77.0393	NA	NA	NA	NA	NA	uncertain	no	no	yes	25	15.5	no	yes	yes
A_019	female	61	SAn	NA	non_smoker	NA	29.3	yes	NA	NA	2	39.75	73.5	45.6731	41	7.93	439	84.91	2.71	NA	NA	NA	NA	26	NA	yes	yes	yes
A_024	female	61	SAn	NA	non_smoker	NA	62.1	NA	NA	NA	4	65.91	110.34	55.4348	2	0.31	559	86.13	2.14	no	yes	no	no	30	54.5	yes	yes	no
A_031	male	43	SAn	NA	non_smoker	NA	11.2	NA	yes	yes	2	76.54	82.49	75.6098	NA	NA	NA	NA	4.6	yes	yes	no	yes	6	NA	yes	yes	yes
A_032	female	69	SAn	NA	ex_smoker	3	18.8	NA	NA	NA	3	81	113.33	59.5588	NA	NA	NA	NA	NA	yes	no	yes	yes	60	15	no	yes	yes
A_036	female	56	SAn	NA	ex_smoker	0.5	37	yes	NA	NA	4	91.23	107.78	58.2375	1	0.15	76	11.03	2.14	no	yes	yes	yes	27	22.5	no	yes	no
A_044	female	69	SAn	NA	non_smoker	NA	25.8	NA	NA	NA	3	53.06	86.02	51.2315	12	2.9	170	41.06	3.29	no	no	yes	no	1	48	no	yes	yes
A_045	female	62	SAn	NA	non_smoker	NA	26.7	NA	NA	NA	1	60.77	87.2	58.2569	NA	NA	NA	NA	1.5	no	no	no	no	22	46	no	yes	yes
A_047	female	44	SAn	NA	non_smoker	NA	31.6	NA	NA	NA	4	111.34	132.62	89.527	0	0	315	56.35	2.71	yes	no	yes	no	7	8.5	no	yes	yes
A_053	male	60	SAn	NA	non_smoker	NA	16.1	yes	yes	NA	NA	59.93	99.44	48.0447	7	1.21	327	56.57	2	yes	no	no	no	38	21.5	no	yes	yes
A_056	female	41	SAn	NA	non_smoker	NA	22.3	NA	NA	NA	NA	76.03	104.1	63.2546	146	34.03	197	45.92	2.71	no	yes	no	yes	30	30.5	no	yes	yes
A_057	male	41	SAn	NA	non_smoker	NA	34.9	NA	NA	NA	8	67.61	71.9	NA	NA	NA	NA	NA	4.67	no	yes	yes	no	33	116	yes	yes	no
A_059	female	34	SAn	NA	non_smoker	NA	69.5	NA	NA	yes	2	119.06	123.77	83.3724	NA	NA	NA	NA	NA	no	no	yes	no	9	23.5	NA	yes	NA
A_061	male	46	SAn	NA	non_smoker	NA	10.9	NA	NA	NA	NA	71.19	85.35	70.297	NA	NA	NA	NA	1	no	no	no	no	42	9	no	yes	yes
A_064	female	40	SAn	NA	non_smoker	NA	62.2	NA	NA	NA	5	91.15	111.22	70.3264	1	0.19	346	66.8	NA	yes	no	no	yes	6	21	yes	yes	yes
A_065	male	53	SAn	NA	non_smoker	NA	10.3	yes	NA	NA	2	44.69	85.35	42.3077	180	32.73	303	55.09	1.43	yes	no	yes	no	16	36	no	yes	yes
A_067	male	67	SAn	NA	non_smoker	NA	12.4	NA	NA	NA	5	44.34	88.32	38.843	NA	NA	NA	NA	3.43	yes	no	no	yes	30	27.5	yes	yes	no
A_070	male	58	SAn	NA	ex_smoker	1.4	16.5	NA	NA	NA	1	32.54	41.13	62.6437	NA	NA	NA	NA	3	no	yes	no	no	50	33	no	no	yes
A_072	female	19	SAn	NA	non_smoker	NA	30.4	NA	NA	NA	6	79.23	93.28	74.4745	NA	NA	NA	NA	3.6	yes	no	no	no	4	148	no	yes	yes
A_076	female	34	SAn	NA	ex_smoker	2	17.1	NA	yes	yes	3	50.88	75.83	58.3893	NA	NA	NA	NA	1.71	yes	yes	yes	no	6	75	no	yes	yes
A_079	male	44	SAn	NA	ex_smoker	2.85	29.4	NA	NA	NA	3	87.19	93.6	82.5532	NA	NA	NA	NA	3.43	yes	no	no	no	42	39	no	yes	yes
A_084	female	52	SAn	NA	ex_smoker	2	29.6	NA	NA	NA	3	51.22	50.52	66.6667	20	3.68	384	70.59	2.33	no	yes	yes	yes	2	27	yes	yes	no
A_086	female	37	SAn	NA	non_smoker	NA	25.5	NA	NA	NA	5	89.49	120.06	64.4909	NA	NA	NA	NA	4.14	yes	yes	yes	no	19	65	no	yes	yes
A_088	female	62	SAn	NA	ex_smoker	5	55.2	yes	NA	NA	3	30.88	86.87	29.7778	153	35.17	194	44.6	3	no	yes	no	no	30	24	no	yes	yes
A_089	male	62	SAn	NA	ex_smoker	5	42.7	NA	yes	yes	1	65.66	66.27	77.5801	26	4.64	484	86.43	NA	no	yes	yes	yes	35	86.5	yes	yes	NA
A_091	female	45	SAn	NA	non_smoker	NA	24.1	yes	NA	NA	7	73.85	110.64	57.4176	304	74.15	34	8.29	4	uncertain	yes	yes	yes	39	58	yes	yes	yes
A_092	female	44	SAn	NA	non_smoker	NA	77.7	NA	NA	NA	4	68.79	82.01	72.119	NA	NA	NA	NA	3.29	yes	no	yes	yes	13	69	yes	yes	yes
A_094	female	44	SAn	NA	non_smoker	NA	25.8	NA	yes	yes	4	88.93	97.1	79.1045	NA	NA	NA	NA	NA	yes	no	no	no	5	30	yes	yes	yes
A_098	female	45	SAn	NA	non_smoker	NA	9.5	yes	yes	NA	1	62.2	87.87	60.9428	14	2.61	412	76.72	0.71	yes	no	no	no	2	24.5	no	yes	yes
A_099	male	63	SAn	NA	non_smoker	NA	33.7	NA	NA	NA	NA	103.01	122.05	66.2366	NA	NA	NA	NA	0.43	no	no	yes	no	27	27	no	yes	yes
A_101	male	47	SAn	NA	non_smoker	NA	26.4	NA	yes	yes	2	74.47	90.5	66.8258	122	23.87	236	46.18	2.14	yes	yes	no	yes	43	NA	yes	yes	yes
A_102	female	68	SAn	NA	non_smoker	NA	22.7	yes	yes	NA	NA	74.19	87.56	70.0508	43	8.01	272	50.65	3	no	no	yes	no	40	107.5	yes	yes	no
A_105	female	44	SAn	NA	non_smoker	NA	16.2	NA	NA	NA	NA	87.98	92.69	81.362	NA	NA	NA	NA	1.14	yes	no	no	no	1	11	no	yes	yes
A_107	female	52	SAn	NA	ex_smoker	1.8	20.5	NA	NA	NA	3	69.91	93.63	63.2	NA	NA	NA	NA	2.71	yes	yes	no	no	5	18.5	yes	yes	yes
A_108	male	39	SAn	NA	non_smoker	NA	35.8	yes	NA	NA	1	34.62	64.27	51.9355	352	58.37	126	20.9	2.71	no	yes	no	no	5	158	no	yes	yes
A_110	female	28	SAn	NA	non_smoker	NA	33	NA	yes	yes	2	88.49	100	76.875	3	0.57	234	44.49	1.86	yes	no	no	no	1	16	no	yes	yes
A_121	male	44	SAn	NA	non_smoker	NA	22.6	NA	NA	NA	NA	84.89	107.79	64.0684	NA	NA	NA	NA	3.29	no	yes	yes	no	2	32	NA	yes	NA
A_123	female	49	SAn	NA	non_smoker	NA	41.6	NA	NA	NA	7	90.5	92.25	87.0647	NA	NA	NA	NA	0.29	no	no	no	yes	8	15	yes	yes	yes
A_124	female	70	SAn	NA	ex_smoker	4.75	42	NA	NA	NA	1	62.18	102.15	50.4202	NA	NA	NA	NA	0.57	no	yes	yes	yes	18	53	yes	yes	no
A_127	female	57	SAn	NA	non_smoker	NA	16.7	yes	NA	NA	2	35.92	68.17	44.6701	0	0	487	96.44	5.86	yes	yes	no	yes	7	14	yes	yes	no
A_128	female	60	SAn	NA	non_smoker	NA	53.6	NA	NA	NA	2	43.51	67.86	58	NA	NA	NA	NA	4.14	yes	no	yes	no	31	57	no	yes	yes
A_129	male	24	SAn	NA	non_smoker	NA	16.9	NA	NA	NA	NA	82.3	107.57	64.2017	0	0	28	5.77	2.71	yes	no	no	no	11	NA	no	yes	yes
A_130	female	55	SAn	NA	non_smoker	NA	38.2	NA	NA	NA	1	69.74	90.13	64.7619	NA	NA	NA	NA	2.57	yes	no	yes	yes	35	29	yes	yes	yes
A_133	female	66	SAn	NA	ex_smoker	2	36.5	yes	NA	NA	3	66.51	95.33	55.3192	14	2.7	302	58.3	2	no	no	yes	no	28	14	no	yes	yes
A_134	male	74	SAn	NA	non_smoker	NA	47.1	NA	NA	NA	NA	81.79	101.89	57.5581	NA	NA	NA	NA	0.57	yes	yes	no	no	59	26	yes	yes	yes
A_138	female	72	SAn	NA	non_smoker	NA	86.8	NA	NA	NA	2	61.11	79	63.5838	310	61.51	5	0.99	1.86	yes	yes	no	no	21	102	no	yes	yes
A_142	female	48	SAn	NA	non_smoker	NA	25	NA	NA	NA	2	60.34	72.53	70.936	0	0	0	0	NA	yes	no	no	yes	34	19	NA	yes	yes
A_143	female	47	SAn	NA	non_smoker	NA	29.2	NA	NA	NA	1	54.89	82.55	56.8282	NA	NA	NA	NA	3.86	yes	no	yes	no	7	5	yes	yes	yes
A_145	female	45	SAn	NA	non_smoker	NA	34.3	NA	NA	NA	1	81.92	94.39	70.4545	NA	NA	NA	NA	1.14	NA	NA	NA	NA	43	NA	yes	yes	yes
A_146	male	64	SAn	NA	non_smoker	NA	15.6	yes	NA	NA	NA	89.64	104.79	66.5281	0	0	425	83.01	0.57	uncertain	yes	no	yes	56	25	no	yes	yes
A_147	female	52	SAn	NA	ex_smoker	0.55	32.3	NA	NA	NA	3	73.87	93.26	68.3333	NA	NA	NA	NA	NA	no	no	yes	no	4	15	yes	yes	yes
A_149	female	19	SAn	NA	non_smoker	NA	72.1	NA	NA	NA	NA	75.44	86.5	76.2411	NA	NA	NA	NA	3	yes	no	yes	no	1	6	no	yes	yes
A_150	female	28	SAn	NA	non_smoker	NA	15	NA	NA	NA	1	93.23	116.01	69.9758	NA	NA	NA	NA	2.57	yes	no	yes	no	16	31	NA	yes	yes
A_151	female	31	SAn	NA	non_smoker	NA	40.6	NA	NA	NA	4	102.6	101.51	97.5275	8	1.55	135	26.16	2	yes	no	yes	no	4	11	no	no	yes
A_157	male	62	SAn	NA	non_smoker	NA	17	NA	yes	yes	2	44.49	87.21	40.3333	NA	NA	NA	NA	2.43	yes	yes	no	no	1	10	yes	yes	yes
A_158	female	56	SAn	NA	non_smoker	NA	44.7	NA	NA	NA	4	55.09	77.34	60.101	NA	NA	NA	NA	6	yes	yes	yes	yes	17	10	yes	yes	yes
A_165	female	71	SAn	NA	non_smoker	NA	27.1	NA	NA	NA	2	90.77	113.19	66.5413	NA	NA	NA	NA	NA	yes	no	yes	no	56	100	yes	yes	yes
A_167	female	62	SAn	NA	non_smoker	NA	27.5	NA	NA	NA	12	43.15	67.37	53.4591	264	50.57	168	32.18	NA	yes	no	no	no	36	26	yes	yes	yes
A_173	male	70	SAn	NA	non_smoker	NA	21.6	NA	NA	NA	2	33.57	69.38	37.1094	2	0.5	350	87.06	NA	no	no	no	no	2	15	yes	yes	yes
A_176	male	52	SAn	NA	non_smoker	NA	22.7	NA	NA	yes	2	93.5	90.45	81.6514	NA	NA	NA	NA	NA	NA	NA	NA	NA	7	53	no	yes	yes
A_177	female	57	SAn	NA	non_smoker	NA	32.6	NA	NA	NA	5	51.43	70.28	61.7143	NA	NA	NA	NA	5.6	yes	no	uncertain	yes	NA	31.5	yes	yes	yes
A_178	female	30	SAn	NA	non_smoker	NA	26	NA	NA	NA	NA	89.46	86.11	92.3323	NA	NA	NA	NA	4.57	yes	no	no	no	9	NA	yes	yes	no
A_180	female	27	SAn	NA	non_smoker	NA	50.3	NA	NA	NA	NA	51.23	86.29	51.7134	NA	NA	NA	NA	4.57	yes	no	no	no	4	52	no	yes	yes
A_181	male	62	SAn	NA	non_smoker	NA	16.8	NA	NA	NA	1	24.17	65.36	29.0837	NA	NA	NA	NA	1.29	no	no	no	no	37	21	no	yes	yes
A_182	male	40	SAn	NA	non_smoker	NA	15.7	NA	NA	NA	NA	54.41	96.86	45.5036	138	22.22	441	71.01	1.86	no	yes	no	yes	0	85	yes	yes	yes
A_185	male	50	SAn	NA	ex_smoker	4	19.8	NA	NA	yes	3	55.37	85.78	52.0725	7	1.44	454	93.42	2.71	yes	yes	no	yes	20	16	yes	yes	yes
A_188	female	59	SAn	NA	non_smoker	NA	23	NA	NA	NA	3	NA	NA	72.7273	NA	NA	NA	NA	3.33	no	no	yes	no	18	NA	yes	yes	yes
A_189	female	46	SAn	NA	non_smoker	NA	46.6	NA	NA	NA	2	68.5	73.58	79.9145	NA	NA	NA	NA	3.57	no	no	no	no	39	21	no	yes	yes
A_190	female	55	SAn	NA	non_smoker	NA	34.5	yes	NA	NA	3	54.42	79.61	46.6667	34	6.22	479	87.57	4	no	no	yes	yes	20	22	no	yes	yes
A_191	female	62	SAn	NA	non_smoker	NA	45.5	NA	NA	NA	2	33.2	63.09	41.3613	20	3.49	498	86.91	3	yes	no	yes	no	37	23	yes	yes	yes
A_192	male	53	SAn	NA	non_smoker	NA	23.3	NA	NA	NA	3	95.12	93.12	82.3219	NA	NA	NA	NA	0.57	no	yes	yes	yes	40	13	no	yes	yes
A_198	female	52	SAn	NA	non_smoker	NA	33.1	NA	NA	NA	3	95.49	111.25	68.0556	NA	NA	NA	NA	2.29	yes	no	no	no	29	7	yes	yes	no
A_200	male	65	SAn	NA	non_smoker	NA	16.3	yes	NA	NA	NA	60.85	73.54	43.6747	1	0.17	131	21.83	0.86	yes	no	no	yes	20	33	no	yes	yes
A_204	male	60	SAn	NA	non_smoker	NA	19.1	NA	yes	yes	6	72.2	84.68	67.6191	84	16.54	230	45.28	2.71	yes	no	yes	no	50	60.5	no	yes	yes
A_206	female	45	SAn	NA	non_smoker	NA	23.2	NA	NA	NA	NA	97.49	101.23	NA	NA	NA	NA	NA	3.29	yes	no	yes	no	21	13	no	no	yes
A_207	male	58	SAn	NA	ex_smoker	0.85	39.1	yes	NA	NA	7	94.25	129.32	57.645	10	1.88	466	87.59	1.29	no	yes	no	yes	37	129	yes	yes	no
A_209	female	37	SAn	NA	non_smoker	NA	16.5	NA	NA	NA	4	76.07	88.58	67.7193	8	1.99	124	30.85	2.86	no	yes	yes	yes	6	31.5	no	yes	yes
A_213	female	61	SAn	NA	non_smoker	NA	32.2	NA	NA	NA	2	54.79	88.94	51.7588	137	33.25	151	36.65	1.71	uncertain	yes	no	no	42	35	yes	yes	yes
A_214	female	26	SAn	NA	non_smoker	NA	26.5	NA	NA	NA	7	37.1	64.42	61.9672	NA	NA	NA	NA	5	yes	no	no	yes	1	95	no	yes	yes
A_215	female	42	SAn	NA	non_smoker	NA	33.2	NA	NA	yes	3	83.39	95.49	59.5745	NA	NA	NA	NA	2	no	no	yes	no	30	60	no	yes	yes
A_216	female	58	SAn	NA	non_smoker	NA	61.9	NA	NA	NA	1	73.93	93.23	59.8326	103	20	50	9.71	3.29	no	no	yes	no	10	14.5	no	no	yes
A_219	male	45	SAn	NA	ex_smoker	4	45.6	NA	NA	NA	2	99.75	114.49	70.6503	NA	NA	NA	NA	0.86	no	yes	yes	yes	43	42	yes	yes	no
A_220	male	53	SAn	NA	non_smoker	NA	23.2	yes	NA	NA	1	47.66	103.97	36.7304	12	2.36	400	78.59	NA	yes	no	no	no	3	26	yes	yes	yes
A_222	female	42	SAn	NA	non_smoker	NA	21.1	NA	NA	NA	2	93.99	106.71	76	NA	NA	NA	NA	2	yes	no	no	no	3	16	no	yes	yes
A_223	female	47	SAn	NA	non_smoker	NA	36.6	NA	yes	yes	NA	52.55	66.78	67.3367	169	40.72	217	52.29	3.43	yes	no	yes	no	2	45	no	yes	no
A_226	female	30	SAn	NA	non_smoker	NA	24.4	NA	yes	yes	1	100.85	102.72	85.5422	0	0	159	30.34	0.57	no	no	yes	yes	16	20	no	yes	yes
A_228	female	43	SAn	NA	non_smoker	NA	57.3	NA	NA	NA	8	71.62	97.38	63.4731	NA	NA	NA	NA	4.14	yes	yes	yes	yes	30	56.5	no	yes	yes
A_231	male	48	SAn	NA	non_smoker	NA	34.2	NA	NA	NA	2	51.97	86.3	48.9418	NA	NA	NA	NA	3.14	yes	yes	no	yes	15	89	yes	yes	yes
A_232	female	52	SAn	NA	non_smoker	NA	17.7	NA	NA	NA	13	81.51	86.43	80.1653	NA	NA	NA	NA	3	yes	no	yes	yes	7	11.8	yes	yes	yes
A_234	male	58	SAn	NA	non_smoker	NA	33.5	NA	NA	NA	1	71.12	104.19	54.1371	NA	NA	NA	NA	2.29	no	yes	no	no	NA	NA	no	yes	no
A_237	female	53	SAn	NA	non_smoker	NA	29.1	NA	NA	NA	2	78.02	106.23	57.7465	NA	NA	NA	NA	0.43	NA	NA	NA	NA	30	111	no	yes	yes
A_244	female	46	SAn	NA	non_smoker	NA	30.1	yes	NA	NA	NA	31.33	66.06	40.3315	17	3.21	495	93.57	3.86	yes	no	no	no	5	16	yes	yes	yes
A_245	male	40	SAn	NA	non_smoker	NA	15.3	NA	NA	NA	NA	67.22	89.02	61.8943	NA	NA	NA	NA	2.29	NA	NA	NA	NA	30	22.5	no	yes	yes
A_247	female	58	SAn	NA	non_smoker	NA	52.4	yes	NA	NA	1	73.22	83.33	54.4944	10	1.59	606	96.34	2.71	yes	no	yes	no	53	26	no	yes	yes
A_248	male	63	SAn	NA	non_smoker	NA	26	NA	NA	NA	1	61.87	91.34	53.1609	138	26.44	364	69.73	NA	yes	yes	yes	yes	39	28	yes	yes	yes
A_250	male	46	SAn	NA	non_smoker	NA	33.8	NA	NA	NA	NA	64.09	98.65	53.0892	NA	NA	NA	NA	3.57	no	yes	yes	yes	NA	92.5	yes	yes	yes
A_251	female	62	SAn	NA	ex_smoker	0.4	25	yes	NA	NA	1	52.38	79.82	54.3956	230	47.52	124	25.62	NA	no	no	uncertain	no	57	10	yes	yes	no
A_252	male	45	SAn	NA	non_smoker	NA	21.1	yes	NA	NA	2	45.19	82.73	44.9275	84	14.71	425	74.43	NA	yes	no	yes	no	5	22	NA	yes	yes
A_256	male	43	SAn	NA	non_smoker	NA	41.8	yes	NA	NA	2	80.81	95.43	66.25	10	1.99	149	29.68	0.86	yes	yes	no	no	40	20	yes	yes	no
A_263	female	29	SAn	NA	non_smoker	NA	20.4	NA	NA	yes	4	89.86	73.9	76.3077	NA	NA	NA	NA	1.57	yes	no	yes	no	15	90	no	yes	yes
A_267	male	49	SAn	NA	non_smoker	NA	26.3	NA	NA	NA	4	70.23	88.42	64.0476	389	75.1	45	8.69	2.29	yes	no	no	yes	19	19	no	yes	yes
A_269	female	58	SAn	NA	non_smoker	NA	28.5	NA	NA	NA	1	65.84	78.75	70.7965	NA	NA	NA	NA	3.86	no	no	yes	no	37	34	yes	yes	yes
A_271	male	78	SAn	NA	non_smoker	NA	17.9	NA	NA	NA	2	63.48	78.78	51.3793	NA	NA	NA	NA	1.57	no	no	yes	no	30	60	yes	yes	yes
A_273	female	57	SAn	NA	ex_smoker	4.5	41.3	NA	NA	NA	NA	38.1	62.19	52.2613	43	8.51	248	49.11	NA	yes	yes	no	no	17	26	NA	yes	yes
A_274	female	63	SAn	NA	non_smoker	NA	20.7	NA	NA	NA	1	23.62	41.6	47.4748	NA	NA	NA	NA	4.86	yes	no	no	no	16	38	yes	yes	yes
A_275	female	21	SAn	NA	non_smoker	NA	24.9	yes	NA	NA	3	79.39	107.07	64.9203	15	2.86	151	28.82	2.43	yes	no	yes	no	3	49	yes	yes	yes
A_276	female	62	SAn	NA	non_smoker	NA	55.6	NA	NA	NA	2	77.3	94.17	68.0952	NA	NA	NA	NA	1.71	no	yes	uncertain	uncertain	50	45.5	no	yes	yes
A_278	female	62	SAn	NA	non_smoker	NA	30.8	NA	NA	NA	1	103.8	131.25	65.0794	191	37.02	129	25	3.14	yes	no	yes	uncertain	52	32	no	yes	yes
A_279	female	68	SAn	NA	non_smoker	NA	35.5	NA	NA	NA	3	100	118.52	59.6078	0	0	224	53.98	2	yes	yes	no	yes	43	26.5	no	yes	no
A_283	female	46	SAn	NA	non_smoker	NA	17.1	NA	yes	yes	2	57.24	73.33	63.7131	NA	NA	NA	NA	1.29	yes	no	no	no	1	NA	no	yes	yes
A_285	female	52	SAn	NA	ex_smoker	1.5	14.7	yes	NA	NA	1	57.91	93.66	52.9231	88	20.71	281	66.12	1.86	yes	yes	yes	yes	46	53	yes	yes	yes
A_286	male	72	SAn	NA	ex_smoker	4	20.1	NA	NA	NA	1	85.25	89.01	73.1482	7	1.68	202	48.44	NA	yes	yes	yes	yes	48	33	NA	yes	yes
A_289	female	53	SAn	NA	non_smoker	NA	19.5	NA	yes	yes	NA	113.13	114.8	83.0946	5	0.9	294	52.69	1	yes	no	yes	no	2	12.5	no	yes	yes
A_291	female	41	SAn	NA	non_smoker	NA	34.5	yes	yes	yes	3	68.07	76.44	66.3043	15	2.8	214	39.93	3.71	no	no	yes	no	17	NA	no	yes	yes
A_292	female	62	SAn	NA	ex_smoker	2.25	73	NA	NA	NA	1	87.56	125.86	59.7173	12	2.48	1	0.21	0.71	uncertain	no	yes	yes	54	12	NA	yes	yes
A_295	female	45	SAn	NA	non_smoker	NA	36.4	NA	NA	NA	1	84.36	94.39	76.5677	NA	NA	NA	NA	1.57	uncertain	no	no	no	14	20	no	yes	yes
A_301	female	31	SAn	NA	non_smoker	NA	141.6	NA	NA	NA	4	70.17	70.5	86.6109	NA	NA	NA	NA	2.86	yes	no	yes	no	15	6.5	yes	yes	yes
A_307	male	59	SAn	NA	non_smoker	NA	17.7	NA	NA	yes	3	68.75	95.29	58.8235	46	9.04	191	37.52	NA	yes	yes	yes	yes	47	27	yes	yes	yes
A_310	female	69	SAn	NA	non_smoker	NA	48.6	yes	NA	NA	3	68.29	97.01	61.5819	310	61.75	42	8.37	1.71	uncertain	yes	yes	yes	54	29	yes	yes	yes
A_312	female	79	SAn	NA	non_smoker	NA	23.7	NA	NA	NA	2	58.95	104.31	78.7234	NA	NA	NA	NA	2.57	no	no	no	yes	60	48	no	yes	yes
A_313	female	26	SAn	NA	non_smoker	NA	28.2	NA	yes	yes	6	117.92	116.76	88.0779	NA	NA	NA	NA	1.71	yes	no	yes	no	1	21	yes	yes	yes
A_314	female	58	SAn	NA	non_smoker	NA	33.8	NA	yes	yes	NA	79.57	101.08	66.548	NA	NA	NA	NA	NA	no	yes	yes	yes	32	38	yes	yes	yes
A_316	male	64	SAn	NA	non_smoker	NA	25.2	NA	NA	NA	4	60.19	73.88	63.6364	35	7.07	373	75.35	4.67	no	yes	yes	yes	30	NA	yes	yes	yes
A_317	female	48	SAn	NA	non_smoker	NA	13.5	NA	NA	NA	4	87.67	101.18	74.4186	NA	NA	NA	NA	0.43	yes	no	no	yes	30	122	yes	yes	yes
A_319	female	60	SAn	NA	non_smoker	NA	25.1	NA	NA	NA	2	63.59	76.42	69.6809	NA	NA	NA	NA	4.29	no	no	yes	no	55	7.5	no	yes	yes
A_321	female	60	SAn	NA	non_smoker	NA	10.9	NA	NA	NA	3	98.95	120.18	68.6131	NA	NA	NA	NA	1.57	yes	yes	yes	no	20	65	no	yes	yes
A_324	female	68	SAn	NA	non_smoker	NA	46.5	NA	NA	NA	1	84.52	121.58	56.71	NA	NA	NA	NA	1.86	yes	yes	no	no	NA	14	no	yes	yes
A_327	female	49	SAn	NA	non_smoker	NA	50.6	NA	yes	yes	NA	41.4	72.59	48.9627	NA	NA	NA	NA	2.29	yes	no	no	no	43	46	no	yes	yes
A_328	male	58	SAn	NA	non_smoker	NA	19.5	NA	NA	yes	1	37.96	54.93	54.6939	NA	NA	NA	NA	3	NA	NA	NA	NA	50	102	no	no	yes
A_329	male	45	SAn	NA	non_smoker	NA	19.6	NA	NA	NA	NA	35.08	63.97	44.6667	NA	NA	NA	NA	2.29	no	no	no	no	4	38	no	yes	yes
A_330	female	48	SAn	NA	non_smoker	NA	19.8	NA	NA	NA	2	96.88	106.02	78.2334	NA	NA	NA	NA	3.57	no	no	no	no	3	15	yes	yes	yes
A_333	male	48	SAn	NA	non_smoker	NA	22	yes	NA	NA	2	36.84	90.1	32.9596	1	0.19	451	85.09	4.14	uncertain	no	no	no	3	26.5	no	yes	yes
A_335	female	64	SAn	NA	non_smoker	NA	48.1	NA	NA	NA	2	67.11	118.82	47.5155	0	0	248	48.72	0.86	yes	yes	yes	no	18	21.5	yes	yes	no
A_336	female	41	SAn	NA	non_smoker	NA	18.8	NA	NA	NA	2	73.4	103.2	61.4085	NA	NA	NA	NA	4.71	no	yes	no	yes	16	112.5	yes	yes	yes
A_340	female	39	SAn	NA	non_smoker	NA	18.5	NA	NA	NA	7	89.88	80.4	72.8337	NA	NA	NA	NA	2.57	yes	no	no	no	24	16	NA	yes	yes
A_343	male	59	SAn	NA	ex_smoker	4.5	27.5	NA	NA	NA	NA	38.14	64.59	61.3954	NA	NA	NA	NA	2.86	yes	no	no	no	33	25.5	no	yes	yes
A_345	male	76	SAn	NA	non_smoker	NA	24.6	NA	NA	NA	3	45.53	55.56	61.5789	NA	NA	NA	NA	2.86	no	no	no	no	56	39	no	yes	yes
A_346	female	20	SAn	NA	non_smoker	NA	19	NA	NA	yes	NA	112.42	115.49	85.1765	NA	NA	NA	NA	1.29	yes	no	no	no	17	99	no	yes	yes
A_348	male	67	SAn	NA	non_smoker	NA	NA	NA	NA	yes	1	93.35	95.31	75.8537	NA	NA	NA	NA	NA	yes	yes	yes	no	NA	18.5	no	no	yes
A_349	female	70	SAn	NA	non_smoker	NA	18.2	NA	NA	NA	2	48.83	71.48	56.8306	13	2.69	313	64.67	3.29	yes	no	no	uncertain	16	12	no	yes	no
A_353	male	74	SAn	NA	non_smoker	NA	18.8	yes	NA	NA	NA	55.51	73.78	57.0312	20	3.98	222	44.22	2.14	no	yes	no	no	68	36	no	yes	yes
A_354	male	31	SAn	NA	non_smoker	NA	17.4	NA	NA	NA	1	41.61	55.36	62.6298	6	1.17	258	50.39	3.14	NA	NA	NA	NA	20	24	no	yes	yes
A_357	male	58	SAn	NA	non_smoker	NA	22.9	yes	yes	yes	4	51.72	74.09	55.2147	296	57.93	127	24.85	3.71	no	no	no	no	37	56	yes	yes	yes
A_358	male	27	SAn	NA	ex_smoker	0.2	NA	NA	yes	yes	7	77.49	82.06	80.8743	NA	NA	NA	NA	2.8	yes	yes	yes	yes	5	21	yes	yes	yes
A_363	female	54	SAn	NA	non_smoker	NA	37.6	yes	NA	NA	5	56.23	77.42	62.0833	35	5.58	319	50.88	3.86	no	no	no	no	11	17	no	yes	no
A_366	male	68	SAn	NA	non_smoker	NA	33.4	NA	NA	NA	2	50.58	68.86	59.1133	6	1.15	466	89.27	4.43	yes	no	no	no	38	27	no	yes	yes
A_369	male	49	SAn	NA	non_smoker	NA	18.6	NA	NA	NA	2	48.42	81.59	48.2857	NA	NA	NA	NA	4.14	no	yes	no	no	25	34	no	yes	yes
A_373	female	28	SAn	NA	non_smoker	NA	16.8	yes	NA	NA	5	120.57	127.38	82.1256	0	0	378	74.41	NA	no	no	no	no	0	16	no	yes	yes
A_374	female	58	SAn	NA	non_smoker	NA	45.4	NA	NA	NA	1	91.9	105.5	70.0704	NA	NA	NA	NA	3.71	yes	no	yes	yes	24	55.5	no	yes	yes
A_377	female	19	SAn	NA	non_smoker	NA	52.9	NA	NA	NA	3	42.35	86.08	43.1138	NA	NA	NA	NA	NA	NA	NA	NA	NA	19	13	NA	yes	yes
A_378	male	69	SAn	NA	non_smoker	NA	17.2	NA	NA	NA	4	37.76	59.95	50.7042	NA	NA	NA	NA	4.14	no	no	yes	no	51	26	yes	yes	yes
A_380	female	51	SAn	NA	non_smoker	NA	18.4	NA	NA	NA	6	22.58	35.96	53.3333	NA	NA	NA	NA	4.71	no	no	no	no	16	97	yes	yes	no
A_385	female	59	SAn	NA	non_smoker	NA	13.3	NA	NA	NA	1	87.93	98.18	67.1875	NA	NA	NA	NA	0.71	yes	yes	no	no	42	19	no	yes	yes
A_386	male	59	SAn	NA	non_smoker	NA	16	NA	NA	NA	2	61.74	72.96	67.1329	176	34.71	166	32.74	3	yes	no	no	yes	16	27	no	yes	yes
A_390	male	55	SAn	NA	non_smoker	NA	74.9	NA	NA	NA	2	30	64.16	37.6518	NA	NA	NA	NA	5.71	yes	no	no	no	2	20.5	yes	yes	yes
A_399	female	59	SAn	NA	non_smoker	NA	26.8	NA	NA	NA	3	98.12	122.92	63.3094	439	83.46	19	3.61	0.71	yes	no	yes	yes	16	89	no	yes	yes
A_402	male	39	SAn	NA	non_smoker	NA	29.7	NA	NA	NA	2	39.24	87.66	36.9928	NA	NA	NA	NA	2.86	no	no	yes	no	34	47	no	yes	yes
A_403	female	25	SAn	NA	ex_smoker	1.05	22.2	NA	yes	yes	2	74.13	96.7	66.7614	3	0.71	77	18.29	1.4	yes	no	no	no	2	16	no	yes	yes
A_404	female	27	SAn	NA	ex_smoker	0.3	45	NA	NA	NA	3	55.95	66.49	73.4375	NA	NA	NA	NA	3.43	yes	no	yes	yes	2	16	yes	yes	no
A_406	female	23	SAn	NA	non_smoker	NA	36.5	NA	NA	NA	6	49.06	53.02	80.829	NA	NA	NA	NA	4.14	yes	no	no	no	5	22	yes	yes	yes
A_407	female	22	SAn	NA	non_smoker	NA	19.9	NA	yes	yes	NA	96.36	126.23	67.0608	0	0	465	71.1	0.71	yes	no	no	uncertain	5	12	no	yes	yes
A_412	male	65	SAn	NA	non_smoker	NA	29	NA	NA	NA	2	53.04	73.08	56.1403	154	28.52	365	67.59	1.86	no	yes	no	yes	33	59	yes	yes	yes
A_415	female	52	SAn	NA	non_smoker	NA	30	NA	NA	NA	4	78.63	83.33	80	20	3.44	245	42.1	2.71	no	yes	yes	yes	28	27	yes	yes	yes
A_416	female	60	SAn	NA	non_smoker	NA	33.3	NA	NA	NA	2	50.41	46.15	86.6142	NA	NA	NA	NA	3.43	yes	no	no	yes	58	11	yes	no	yes
A_417	female	57	SAn	NA	non_smoker	NA	35.4	NA	NA	NA	7	70.79	95.79	61.4634	NA	NA	NA	NA	2.14	no	no	yes	no	10	33	yes	yes	yes
A_419	male	57	SAn	NA	non_smoker	NA	21.4	NA	yes	yes	1	88.85	103.19	69.382	7	1.4	160	31.94	0.86	no	yes	yes	no	2	39	no	yes	yes
A_421	male	72	SAn	NA	non_smoker	NA	19.7	NA	NA	NA	1	59.38	57.61	78.4553	NA	NA	NA	NA	2.43	yes	no	yes	no	7	NA	yes	yes	yes
A_427	male	67	SAn	NA	non_smoker	NA	36.6	NA	NA	yes	1	87.22	102.63	65.4584	NA	NA	NA	NA	2.86	yes	no	no	yes	3	19	no	yes	yes
A_428	male	45	SAn	NA	non_smoker	NA	34.7	NA	NA	NA	NA	65.18	69.96	75.2717	NA	NA	NA	NA	1.71	uncertain	no	yes	no	22	47.5	no	no	yes
A_431	female	56	SAn	NA	non_smoker	NA	17.5	NA	yes	yes	2	109.91	113.5	81.9936	NA	NA	NA	NA	1.29	NA	NA	NA	NA	54	10.5	no	yes	yes
A_432	female	51	SAn	NA	non_smoker	NA	28.3	NA	NA	NA	3	54.17	88.35	52.3809	1	0.21	46	9.87	2.43	no	no	no	yes	4	132	yes	yes	yes
A_436	female	35	SAn	NA	non_smoker	NA	18	NA	NA	NA	NA	101.51	99.48	88.6842	NA	NA	NA	NA	3.43	no	no	yes	no	16	12	yes	yes	no
A_437	female	71	SAn	NA	non_smoker	NA	25	NA	NA	NA	1	30.41	52.15	47.7064	NA	NA	NA	NA	3.71	yes	no	no	no	45	15	yes	no	no
A_439	female	28	SAn	NA	non_smoker	NA	14.1	NA	NA	NA	1	51.75	79.8	57.1429	NA	NA	NA	NA	2	yes	yes	yes	yes	23	141	no	yes	yes
A_444	female	49	SAn	NA	ex_smoker	1	36.1	yes	NA	NA	3	58.36	112.7	44.2253	146	28.97	199	39.48	3.29	no	no	no	yes	38	191	no	yes	yes
A_446	male	69	SAn	NA	non_smoker	NA	24.8	yes	yes	yes	4	74.16	93.24	61	139	26.99	359	69.71	0.57	no	no	no	yes	50	22.33	yes	yes	yes
A_448	female	62	SAn	NA	non_smoker	NA	22.4	NA	NA	NA	3	41.47	63.32	54.8781	NA	NA	NA	NA	2.43	no	no	yes	no	52	23	yes	yes	yes
A_449	female	58	SAn	NA	non_smoker	NA	22.7	yes	NA	NA	6	35.81	61.72	48.7342	248	53.33	87	18.71	4.71	no	no	no	no	48	91	yes	yes	yes
A_451	female	39	SAn	NA	non_smoker	NA	41.2	yes	NA	NA	2	22.66	53.87	30.3192	82	15.89	407	78.88	2.71	yes	no	no	yes	22	138.5	no	yes	yes
A_455	female	60	SAn	NA	ex_smoker	1.5	22.3	NA	NA	NA	2	74.79	97.87	70.9163	NA	NA	NA	NA	2.57	uncertain	no	yes	no	59	33	no	yes	yes
A_457	female	63	SAn	NA	ex_smoker	5	25.1	yes	NA	NA	3	103.79	130.56	65.0206	1	0.18	532	96.73	0	yes	yes	yes	yes	43	12.5	no	yes	yes
A_458	male	59	SAn	NA	ex_smoker	0	21.7	yes	NA	NA	NA	44.56	79.13	44.863	0	0	364	72.65	2.43	no	no	no	no	NA	4	yes	yes	yes
A_459	male	64	SAn	NA	non_smoker	NA	18.8	NA	yes	yes	6	43.43	69.21	48.9655	NA	NA	NA	NA	1.86	no	no	no	yes	45	58	no	yes	yes
A_460	male	21	SAn	NA	non_smoker	NA	50.5	NA	NA	NA	3	62.79	72.57	77.5385	NA	NA	NA	NA	2.57	yes	no	yes	no	1	NA	yes	yes	yes
A_461	female	59	SAn	NA	non_smoker	NA	53.5	NA	NA	NA	1	91.12	109.31	69.0583	NA	NA	NA	NA	2	no	no	no	no	NA	10	yes	no	yes
A_464	male	58	SAn	NA	non_smoker	NA	24.2	NA	NA	NA	4	45.64	89.89	40.1534	NA	NA	NA	NA	5.86	yes	yes	yes	no	40	49	yes	yes	yes
A_465	female	41	SAn	NA	non_smoker	NA	55.6	NA	NA	NA	2	70.66	93.26	61.4618	6	1.26	271	57.05	2.29	yes	no	yes	yes	23	24	no	yes	yes
A_466	female	26	SAn	NA	non_smoker	NA	16.2	NA	NA	NA	NA	76.37	79.96	83.6512	NA	NA	NA	NA	3.57	uncertain	yes	no	no	1	14	yes	yes	NA
A_469	female	48	SAn	NA	non_smoker	NA	34.7	NA	NA	NA	2	71.29	76.77	79.7048	NA	NA	NA	NA	3.43	yes	no	yes	no	38	7	no	no	yes
A_473	female	56	SAn	NA	non_smoker	NA	28.7	NA	NA	NA	1	60.65	64.84	78.9157	NA	NA	NA	NA	3	yes	no	yes	yes	32	33	yes	yes	yes
A_474	female	65	SAn	NA	non_smoker	NA	29.5	yes	NA	NA	NA	62.89	87.98	59.5122	0	0	455	68.22	4.29	no	yes	yes	uncertain	27	71	yes	yes	yes
A_477	male	62	SAn	NA	ex_smoker	3	30.6	yes	yes	yes	5	61.32	84.22	56.691	1	0.2	465	91.9	2	yes	yes	yes	no	3	23	yes	yes	yes
A_478	female	45	SAn	NA	non_smoker	NA	53.3	NA	NA	NA	NA	45.7	57.38	68.421	NA	NA	NA	NA	3.67	yes	no	no	yes	1	8	yes	yes	yes
A_481	female	41	SAn	NA	ex_smoker	5	28.2	NA	NA	NA	2	46.67	90.33	44.4816	138	26.59	328	63.2	3.43	yes	yes	no	yes	25	2	no	yes	yes
A_482	female	39	SAn	NA	non_smoker	NA	39.4	NA	NA	NA	1	39.31	77.38	43.8462	NA	NA	NA	NA	4.71	yes	yes	yes	yes	14	35	yes	yes	yes
A_486	female	71	SAn	NA	non_smoker	NA	21.5	yes	NA	NA	NA	30.54	75.98	32.5	126	24.42	365	70.74	2	yes	no	no	yes	55	10	no	yes	yes
A_487	male	56	SAn	NA	non_smoker	NA	10.8	NA	NA	NA	2	60.87	84.79	52.6786	NA	NA	NA	NA	4.57	no	yes	no	yes	45	63.5	yes	yes	no
A_493	female	51	SAn	NA	non_smoker	NA	32.9	yes	NA	NA	4	25	69.35	30.8036	21	4.1	479	93.55	3.71	yes	yes	yes	no	6	24.5	yes	yes	no
A_494	male	44	SAn	NA	non_smoker	NA	12	yes	NA	NA	NA	69.71	84.05	66.7377	56	12.33	276	60.79	0.71	no	yes	no	no	3	119	yes	yes	yes
A_499	male	59	SAn	NA	non_smoker	NA	73.9	NA	NA	NA	3	79.94	95.11	66.581	39	7.46	456	87.19	2.86	yes	no	no	yes	53	NA	yes	no	yes
A_503	female	56	SAn	NA	non_smoker	NA	29.4	NA	NA	NA	2	85	103.83	69.0037	NA	NA	NA	NA	1.86	no	yes	no	no	25	30	yes	yes	yes
A_505	male	52	SAn	NA	non_smoker	NA	13.4	NA	yes	yes	1	51.61	81.36	51.6129	NA	NA	NA	NA	0.86	uncertain	yes	yes	yes	33	32.5	no	yes	yes
A_509	female	22	SAn	NA	non_smoker	NA	35.5	NA	NA	NA	3	73.91	97.21	66.5796	NA	NA	NA	NA	3.71	yes	no	no	no	19	51	yes	yes	yes
A_511	female	60	SAn	NA	non_smoker	NA	29.1	NA	NA	NA	2	67.56	70.45	81.5668	NA	NA	NA	NA	3.43	no	no	no	no	5	19.5	yes	yes	no
A_513	male	78	SAn	NA	ex_smoker	1.4	22.4	yes	NA	NA	8	102.6	107.78	71.134	2	0.39	463	89.9	1.71	yes	no	no	no	22	12	no	yes	no
A_514	female	60	SAn	NA	non_smoker	NA	23.5	NA	NA	NA	NA	57.21	61.74	77.9141	NA	NA	NA	NA	3.29	yes	no	no	no	52	22	no	yes	yes
A_515	female	68	SAn	NA	non_smoker	NA	27.9	NA	NA	NA	2	65.59	92	58.9372	50	9.51	297	56.46	2	no	yes	uncertain	yes	49	46	yes	yes	no
A_518	female	64	SAn	NA	ex_smoker	1.5	23.6	NA	NA	yes	2	98.04	120.41	67.7966	NA	NA	NA	NA	1.14	no	no	yes	no	25	48	yes	yes	no
A_519	male	34	SAn	NA	non_smoker	NA	51.9	yes	yes	yes	NA	62.34	109.37	47.6191	25	4.45	296	52.67	3	yes	no	yes	no	6	27.5	no	yes	yes
A_522	female	47	SAn	NA	ex_smoker	0.6	26.7	NA	NA	NA	4	43.93	62.14	60.3448	NA	NA	NA	NA	4.14	yes	no	uncertain	no	1	NA	no	yes	yes
A_525	female	70	SAn	NA	non_smoker	NA	38.6	NA	NA	NA	5	95.43	119.33	66.1972	NA	NA	NA	NA	0.29	yes	no	yes	no	63	33	yes	yes	yes
A_528	female	29	SAn	NA	non_smoker	NA	14.1	NA	NA	NA	2	83.58	87.5	83.3333	3	0.55	505	93.35	3.14	yes	no	no	yes	4	8.4	no	yes	yes
A_529	female	52	SAn	NA	ex_smoker	2.25	12.6	yes	NA	NA	1	70.07	90.31	66.436	6	1.25	235	49.06	5	no	no	yes	no	31	22	no	yes	yes
A_530	male	46	SAn	NA	ex_smoker	1.5	14.7	yes	yes	yes	1	55.3	73.24	52.0913	2	0.36	263	46.88	4.29	no	no	yes	no	2	41	NA	yes	yes
A_531	male	19	SAn	NA	non_smoker	NA	25.2	NA	NA	NA	2	50.21	86.86	49.1597	NA	NA	NA	NA	1.71	uncertain	no	uncertain	yes	9	27	yes	yes	yes
A_536	female	73	SAn	NA	non_smoker	NA	69	yes	NA	NA	2	32.19	52.49	42.1053	244	42.73	185	32.4	4.71	uncertain	no	yes	no	15	70	no	yes	yes
A_541	female	67	SAn	NA	non_smoker	NA	26.5	NA	NA	NA	3	43.27	71.2	50.5618	NA	NA	NA	NA	2.86	yes	no	yes	yes	3	37	yes	yes	yes
A_542	female	46	SAn	NA	non_smoker	NA	24.6	NA	NA	NA	2	75.49	84.33	76.6798	NA	NA	NA	NA	2.29	yes	no	no	no	42	24	no	yes	yes
A_543	female	23	SAn	NA	non_smoker	NA	17.5	NA	NA	NA	1	102.82	105.45	85.446	NA	NA	NA	NA	2.14	yes	no	no	no	1	20	no	yes	yes
A_544	male	61	SAn	NA	non_smoker	NA	34.1	NA	NA	NA	5	67.74	59.94	86.6972	NA	NA	NA	NA	4.29	yes	no	yes	yes	35	NA	no	no	yes
A_547	female	43	SAn	NA	non_smoker	NA	22.9	NA	NA	NA	3	NA	NA	NA	NA	NA	NA	NA	3.17	yes	no	yes	no	14	14	yes	no	yes
A_549	female	57	SAn	NA	non_smoker	NA	26.7	yes	NA	NA	3	47.66	73.23	58.9372	348	58	80	13.33	1.43	uncertain	no	uncertain	no	37	12	no	yes	no
A_550	female	22	SAn	NA	non_smoker	NA	29.1	yes	NA	NA	1	84.02	85.29	86.4721	1	0.19	489	91.4	2.43	yes	no	no	no	11	13	no	yes	yes
A_555	female	57	SAn	NA	non_smoker	NA	25.9	NA	yes	NA	3	42.04	40.83	54.4973	32	6.07	196	37.19	4.14	yes	no	no	no	4	NA	yes	yes	yes
A_556	female	36	SAn	NA	non_smoker	NA	39	NA	NA	NA	3	85.56	80.19	92.0319	NA	NA	NA	NA	4	yes	no	yes	no	18	10.3	no	yes	yes
A_557	male	48	SAn	NA	ex_smoker	1.35	13.6	NA	NA	NA	4	29	83.96	28.0105	NA	NA	NA	NA	3.14	yes	no	no	no	8	17.5	no	yes	yes
A_559	female	64	SAn	NA	non_smoker	NA	52	yes	NA	NA	2	51.32	60.52	71.3415	1	0.19	483	91.13	2.43	yes	no	yes	no	17	22	no	yes	yes
A_560	male	51	SAn	NA	non_smoker	NA	19.9	NA	NA	NA	NA	72.41	92.55	58.9928	NA	NA	NA	NA	0.57	no	no	no	yes	5	65	yes	yes	yes
A_561	female	51	SAn	NA	non_smoker	NA	30.6	NA	yes	yes	3	49.32	86.97	48.0176	NA	NA	NA	NA	3.43	yes	no	yes	no	9	44	no	yes	yes
A_562	female	41	SAn	NA	non_smoker	NA	47.2	yes	NA	NA	2	90.18	108.46	71.5877	4	0.97	298	72.33	1	yes	no	no	no	13	10	no	yes	yes
A_563	female	51	SAn	NA	non_smoker	NA	25.9	yes	yes	yes	6	79.1	87.58	77.0909	0	0	420	83.67	3.86	no	yes	yes	yes	10	42	yes	yes	yes
A_564	male	58	SAn	NA	non_smoker	NA	19.6	NA	NA	NA	2	48.85	79.32	57.337	163	32.34	282	55.95	4	N	N	N	N	25	38	no	yes	yes
A_565	female	26	SAn	NA	non_smoker	NA	21.1	NA	NA	NA	NA	84.07	82.89	88.2562	NA	NA	NA	NA	3.86	N	N	N	N	14	NA	yes	yes	yes
A_570	male	42	SAn	NA	non_smoker	NA	12.9	NA	NA	NA	4	72.94	77.78	77.0308	NA	NA	NA	NA	4.71	yes	yes	no	no	0	25	no	yes	yes
A_572	female	62	SAn	NA	non_smoker	NA	22.2	NA	NA	NA	1	99.61	106.93	79.0123	NA	NA	NA	NA	2.57	no	no	yes	no	51	45	no	yes	no
A_575	female	21	SAn	NA	non_smoker	NA	40.2	NA	NA	NA	3	62.09	86.95	62.4183	NA	NA	NA	NA	2.57	yes	no	yes	no	1	72	no	yes	yes
A_578	female	30	SAn	NA	non_smoker	NA	14.9	NA	NA	NA	NA	67.42	77.7	75.7098	NA	NA	NA	NA	0.86	yes	no	no	no	9	29	no	yes	yes
A_581	male	72	SAn	NA	non_smoker	NA	40.4	NA	NA	NA	NA	48.68	59.83	62.3188	11	1.98	474	85.41	3.57	no	no	no	no	62	8.5	no	yes	yes
A_584	male	63	SAn	NA	non_smoker	NA	15.8	NA	yes	yes	NA	50.47	77.32	51.1041	NA	NA	NA	NA	1.71	yes	no	yes	no	9	95	yes	yes	yes
A_585	female	64	SAn	NA	non_smoker	NA	40.2	NA	NA	NA	5	100.57	117.76	72.314	NA	NA	NA	NA	0	yes	yes	yes	yes	28	7	yes	yes	yes
A_586	female	60	SAn	NA	non_smoker	NA	52.1	NA	NA	NA	1	48.65	84.85	48.2143	NA	NA	NA	NA	2.86	yes	no	yes	yes	NA	39	yes	yes	yes
A_588	female	65	SAn	NA	ex_smoker	2.6	47.3	yes	NA	NA	3	62.44	80.78	58.3732	162	33.4	259	53.4	3.14	yes	no	yes	yes	52	15	yes	yes	yes
A_589	female	46	SAn	NA	non_smoker	NA	24	NA	NA	NA	3	62.29	75.07	69.9634	NA	NA	NA	NA	4	no	no	no	no	30	105.5	yes	yes	yes
A_590	female	50	SAn	NA	non_smoker	NA	46.3	yes	NA	NA	1	73.83	101.44	62.5	31	6.24	415	83.5	0.86	yes	no	no	no	17	41	no	yes	yes
A_593	male	26	SAn	NA	non_smoker	NA	49.8	NA	NA	NA	2	45.75	73.45	52.7174	NA	NA	NA	NA	2.29	yes	no	yes	yes	18	17	no	yes	yes
A_595	male	72	SAn	NA	non_smoker	NA	14.4	NA	NA	NA	5	38.62	66.67	67.2199	NA	NA	NA	NA	4.43	uncertain	yes	no	no	33	33.5	yes	yes	yes
A_597	female	31	SAn	NA	non_smoker	NA	18.7	NA	NA	NA	2	75.27	99.08	65.9443	NA	NA	NA	NA	5.86	NA	NA	NA	NA	16	97.3	no	yes	yes
A_599	male	61	SAn	NA	non_smoker	NA	28.1	NA	NA	NA	1	86.22	91.75	74.8032	NA	NA	NA	NA	1	no	yes	yes	no	33	59	no	yes	yes
A_601	male	51	SAn	NA	non_smoker	NA	21.9	NA	NA	NA	1	93.85	114.78	65.4741	NA	NA	NA	NA	NA	yes	yes	no	no	48	36	yes	yes	yes
A_611	female	38	SAn	NA	non_smoker	NA	76.4	NA	NA	NA	3	49.47	61.52	69.4581	43	18.38	9	3.85	3.86	yes	no	yes	yes	18	15	no	yes	yes
A_612	female	64	SAn	NA	non_smoker	NA	25.2	yes	NA	NA	3	45.67	70.28	54.2857	12	2.28	505	96.01	4	no	no	no	no	3	14	no	yes	yes
A_614	female	66	SAn	NA	non_smoker	NA	29	NA	yes	yes	2	88.35	98.73	75.5627	82	15.8	292	56.26	2.71	yes	no	no	yes	58	47	yes	yes	yes
A_615	female	46	SAn	NA	non_smoker	NA	22.2	NA	NA	NA	2	73.56	106.56	59.0769	NA	NA	NA	NA	3.43	N	N	N	N	12	105	no	yes	yes
A_620	female	69	SAn	NA	non_smoker	NA	21.7	NA	NA	NA	8	44.44	61.47	54.4776	NA	NA	NA	NA	4.43	yes	no	no	yes	29	28	yes	yes	yes
A_623	female	53	SAn	NA	non_smoker	NA	55.5	NA	NA	NA	6	79.76	89.69	75.4789	NA	NA	NA	NA	NA	yes	no	no	no	28	NA	NA	yes	NA
A_629	male	47	SAn	NA	non_smoker	NA	20.8	NA	NA	NA	3	63.58	83.25	57.8544	NA	NA	NA	NA	3.57	yes	yes	yes	no	20	28	no	yes	yes
A_631	male	53	SAn	NA	non_smoker	NA	11.2	NA	NA	NA	NA	81.4	102.68	62.7561	24	4.8	216	43.2	1.57	no	yes	no	yes	28	35	yes	yes	yes
A_633	male	61	SAn	NA	non_smoker	NA	15.2	NA	NA	NA	1	47.87	94.06	40.1099	NA	NA	NA	NA	3.14	yes	no	no	no	20	15	no	yes	yes
A_634	female	64	SAn	NA	non_smoker	NA	28.8	NA	NA	NA	1	54.79	82.38	55.0802	0	0	449	88.91	2.86	no	no	no	no	56	13	yes	yes	yes
A_639	female	77	SAn	NA	non_smoker	NA	17.4	NA	NA	NA	2	31.06	43.98	56.1644	NA	NA	NA	NA	3.29	yes	no	no	yes	45	35	yes	yes	yes
A_641	male	53	SAn	NA	non_smoker	NA	38.8	NA	NA	NA	NA	88.7	103.17	68.8597	NA	NA	NA	NA	1.29	no	no	no	uncertain	42	19	yes	yes	yes
A_642	female	32	SAn	NA	non_smoker	NA	20.6	NA	NA	NA	1	96	98.55	84.7059	0	0	0	0	1.43	yes	no	no	yes	28	19	no	yes	yes
A_643	male	25	SAn	NA	non_smoker	NA	12.5	NA	yes	yes	1	99.09	107.68	77.7184	NA	NA	NA	NA	NA	uncertain	no	no	no	NA	15.5	NA	yes	yes
A_644	female	36	SAn	NA	non_smoker	NA	27.3	NA	NA	NA	5	105.88	111.9	82.0253	NA	NA	NA	NA	2.86	yes	no	no	yes	4	11.5	yes	yes	yes
A_646	male	35	SAn	NA	ex_smoker	3.75	14.5	NA	NA	NA	2	104.23	102.07	84.9899	NA	NA	NA	NA	2.43	yes	no	no	no	10	20	no	yes	yes
A_647	female	67	SAn	NA	non_smoker	NA	45.6	NA	NA	NA	3	70.18	92.28	58.0087	29	5.79	198	39.52	2.57	no	no	no	no	15	28.5	no	yes	yes
A_648	male	42	SAn	NA	non_smoker	NA	26.6	NA	NA	NA	3	19.24	45.31	34.9754	NA	NA	NA	NA	2.29	no	no	no	no	6	33	yes	yes	yes
A_649	female	25	SAn	NA	non_smoker	NA	23.6	NA	NA	NA	NA	52.28	88.33	51.6516	NA	NA	NA	NA	3.29	no	no	yes	no	2	79	no	yes	yes
A_650	female	58	SAn	NA	non_smoker	NA	16.4	NA	NA	NA	NA	36.68	56.72	54.0741	22	3.85	216	37.83	3.86	no	no	yes	no	35	22	no	yes	yes
A_652	female	54	SAn	NA	non_smoker	NA	25.6	NA	NA	NA	2	53.78	50	57.8947	NA	NA	NA	NA	1	no	no	no	no	44	19	no	yes	yes
A_655	male	63	SAn	NA	non_smoker	NA	15.4	NA	NA	NA	3	57.07	77.43	NA	NA	NA	NA	NA	1.5	no	no	yes	no	33	74	yes	no	yes
A_658	female	49	SAn	NA	non_smoker	NA	32.9	NA	NA	NA	3	81.62	81.82	84.8889	6	1.05	71	12.48	2	yes	yes	uncertain	no	43	14	yes	yes	yes
A_659	female	50	SAn	NA	non_smoker	NA	49.2	NA	NA	NA	2	81.78	77.59	89.7778	8	1.52	296	56.38	5.14	yes	no	yes	no	12	16	no	yes	no
A_663	female	69	SAn	NA	non_smoker	NA	40.5	NA	NA	NA	4	71.02	86.45	69.8795	NA	NA	NA	NA	2	uncertain	no	yes	yes	62	NA	yes	yes	yes
A_665	female	59	SAn	NA	non_smoker	NA	40.9	NA	yes	yes	NA	64.22	77.45	69.9531	NA	NA	NA	NA	NA	no	no	no	no	39	131	yes	yes	yes
A_667	female	44	SAn	NA	non_smoker	NA	28.9	NA	NA	NA	NA	80.61	86.22	80.6122	NA	NA	NA	NA	NA	NA	NA	NA	NA	8	22	no	no	yes
A_668	female	62	SAn	NA	ex_smoker	0.1	18.1	NA	NA	NA	3	36.93	82.81	33.3333	NA	NA	NA	NA	3.57	no	no	yes	no	2	17.5	no	yes	yes
A_671	female	28	SAn	NA	non_smoker	NA	45	NA	NA	NA	4	116.67	113.97	89.1827	NA	NA	NA	NA	3.57	no	no	yes	no	11	11	yes	yes	yes
A_674	female	49	SAn	NA	ex_smoker	4	24.7	NA	NA	NA	NA	51.87	69.57	63.0682	NA	NA	NA	NA	1.43	yes	no	yes	no	41	15	no	yes	yes
A_675	female	62	SAn	NA	non_smoker	NA	186.8	NA	NA	NA	2	NA	NA	69.0909	NA	NA	NA	NA	2.5	yes	yes	yes	no	11	31	yes	yes	yes
A_678	female	52	SAn	NA	non_smoker	NA	34.6	yes	NA	NA	2	85.34	99.68	75.4579	1	0.19	393	74.86	2.43	uncertain	no	no	uncertain	25	31.5	no	yes	yes
A_679	female	62	SAn	NA	non_smoker	NA	62.5	NA	NA	NA	2	57.36	108.9	43.9689	0	0	190	34.23	1.71	no	yes	yes	no	13	10.5	no	yes	no
A_680	male	60	SAn	NA	non_smoker	NA	13.9	yes	NA	NA	5	18.39	40.21	36.1842	2	0.38	498	95.4	4.71	no	no	yes	no	0	19	yes	yes	yes
A_683	male	57	SAn	NA	ex_smoker	1.25	40.4	NA	NA	NA	2	38.19	78.7	38.5294	NA	NA	NA	NA	1.57	no	no	no	no	1	25	no	yes	yes
A_685	male	29	SAn	NA	non_smoker	NA	26.8	NA	NA	NA	NA	114.29	109.53	86.6995	0	0	259	64.43	1.29	yes	no	no	yes	19	9.5	no	yes	yes
A_686	female	49	SAn	NA	non_smoker	NA	21.8	NA	NA	NA	NA	34.35	44.44	65.8333	11	2.1	379	72.47	2.71	yes	no	no	no	8	14	yes	yes	yes
A_687	female	42	SAn	NA	non_smoker	NA	37.8	NA	NA	NA	9	71.68	72.53	83.8597	NA	NA	NA	NA	3.86	no	no	yes	no	13	9.5	no	yes	yes
A_688	male	30	SAn	NA	non_smoker	NA	31.4	NA	NA	NA	NA	65.69	73.97	72.3118	NA	NA	NA	NA	NA	yes	no	yes	no	15	NA	no	yes	yes
A_698	female	38	SAn	NA	non_smoker	NA	31.3	NA	yes	yes	4	85.19	121.87	60.5263	NA	NA	NA	NA	0.71	no	no	yes	no	2	13	no	yes	yes
A_705	female	61	SAn	NA	non_smoker	NA	37.8	NA	NA	NA	2	34.36	54.44	53.0612	NA	NA	NA	NA	3.71	yes	no	no	no	45	39	no	yes	yes
A_709	female	43	SAn	NA	ex_smoker	1.3	26.7	NA	NA	NA	3	89.04	97.35	78.7879	NA	NA	NA	NA	1.43	yes	no	no	yes	28	9	no	yes	yes
A_711	female	66	SAn	NA	non_smoker	NA	36.6	NA	NA	NA	NA	49.32	55.94	73.9726	NA	NA	NA	NA	2.2	yes	no	no	no	35	111	no	yes	yes
A_713	male	38	SAn	NA	non_smoker	NA	16.5	NA	NA	NA	1	90.12	100.4	60.9649	NA	NA	NA	NA	1.17	yes	no	no	yes	37	97	yes	yes	yes
A_715	female	64	SAn	NA	non_smoker	NA	34.2	NA	yes	yes	NA	94.35	113.31	75.4335	NA	NA	NA	NA	NA	no	no	yes	no	58	26	NA	yes	yes
A_717	female	56	SAn	NA	ex_smoker	4	43.9	NA	NA	NA	1	50.17	93.45	45.8599	178	35.25	189	37.43	2.57	uncertain	yes	no	yes	40	90	yes	yes	yes
A_719	female	56	SAn	NA	non_smoker	NA	12.9	NA	NA	NA	4	108.62	122.26	75.2239	NA	NA	NA	NA	2.57	no	no	no	no	5	31	no	no	yes
A_720	female	55	SAn	NA	non_smoker	NA	32.3	yes	NA	NA	1	59.91	97.39	52.1073	5	0.97	235	45.45	0.71	no	no	no	no	5	18.5	yes	no	yes
A_722	male	51	SAn	NA	non_smoker	NA	19.1	yes	NA	yes	2	56.77	70.23	65.2318	0	0	472	83.99	4	no	no	yes	no	26	13	no	yes	yes
A_727	male	64	SAn	NA	non_smoker	NA	17.8	NA	NA	NA	2	59.55	85.1	54.5994	NA	NA	NA	NA	2.29	no	no	yes	no	7	10	yes	yes	yes
A_004	female	55	NA	cohort_b	ex_smoker	60	26.6	NA	NA	NA	2	61.5	90.18	56.9307	6	1.18	24	4.72	3.86	yes	no	uncertain	no	49	28	no	yes	yes
A_012	female	53	NA	cohort_b	ex_smoker	11	13.3	NA	NA	NA	2	49.07	88.63	46.9027	NA	NA	NA	NA	1.29	no	no	yes	no	9	14	no	no	yes
A_020	female	46	NA	cohort_b	current_smoker	11	26	yes	NA	NA	2	79.8	111.59	61.5584	268	51.84	138	26.69	2	NA	NA	NA	NA	21	11.5	no	yes	yes
A_035	female	72	NA	cohort_b	ex_smoker	10	15.2	yes	NA	NA	2	60.38	101.96	42.2053	89	17.69	230	45.73	3.14	yes	no	no	no	65	34	no	yes	yes
A_038	male	47	NA	cohort_b	current_smoker	29	26.5	NA	NA	NA	6	41.94	64.75	52.963	0	0	434	85.94	4.43	uncertain	no	no	no	2	11	yes	yes	yes
A_039	male	55	NA	cohort_b	current_smoker	70	21.3	NA	NA	NA	NA	62.33	70.93	69.8758	2	0.43	259	55.94	2.86	no	no	no	no	40	10	no	yes	yes
A_041	male	50	NA	cohort_b	ex_smoker	15	19.3	NA	NA	NA	2	54.38	58.86	73.5562	NA	NA	NA	NA	2.43	yes	no	yes	no	30	29	no	yes	yes
A_050	male	46	NA	cohort_b	current_smoker	14	37.3	yes	NA	NA	9	73.49	77.57	76.1446	0	0	244	47.29	NA	yes	no	yes	uncertain	7	7.5	NA	yes	yes
A_051	female	45	NA	cohort_b	ex_smoker	7	24.1	yes	NA	yes	2	41.58	68.05	52.6087	135	24.86	345	63.54	3.14	no	no	no	no	24	10	yes	yes	yes
A_055	male	49	NA	cohort_b	ex_smoker	33	26.8	NA	yes	yes	NA	89.92	101.36	71.8121	NA	NA	NA	NA	0.71	no	yes	no	no	45	15	no	yes	yes
A_068	female	59	NA	cohort_b	ex_smoker	9	64.1	NA	NA	NA	NA	101.02	126.38	67.0034	180	43.58	223	54	2	yes	no	yes	no	35	14	no	yes	yes
A_080	female	54	NA	cohort_b	current_smoker	40	38.1	NA	NA	NA	NA	65.49	86.79	58.5139	9	1.79	164	32.6	1.57	yes	no	yes	no	43	10	no	yes	yes
A_083	male	71	NA	cohort_b	ex_smoker	20	29.5	NA	NA	NA	2	66.03	81.31	64.9842	NA	NA	NA	NA	NA	no	yes	no	yes	51	47	NA	yes	yes
A_085	male	53	NA	cohort_b	ex_smoker	65	26.7	yes	NA	yes	NA	57.8	92.56	49.4118	235	42.04	244	43.65	2	yes	no	no	no	49	20	yes	yes	no
A_087	male	19	NA	cohort_b	current_smoker	0.8	21.1	NA	NA	NA	3	87.16	108.58	69.6565	NA	NA	NA	NA	2.29	yes	yes	uncertain	yes	4	22	no	yes	yes
A_093	female	52	NA	cohort_b	current_smoker	18.5	81	NA	yes	yes	5	84.35	102.93	63.2588	NA	NA	NA	NA	NA	no	no	no	yes	51	41	no	yes	yes
A_100	male	52	NA	cohort_b	ex_smoker	7.5	33.9	NA	NA	NA	1	72.7	76.67	76.4351	NA	NA	NA	NA	NA	yes	no	no	no	34	NA	NA	yes	yes
A_103	female	55	NA	cohort_b	current_smoker	20.5	41.2	yes	yes	yes	1	68.7	102.41	56.9024	3	0.6	438	86.9	2.29	no	no	yes	no	7	14.5	yes	yes	yes
A_117	male	57	NA	cohort_b	ex_smoker	30	36.6	NA	NA	NA	NA	60.64	77.55	62.0896	NA	NA	NA	NA	1.57	no	yes	yes	no	44	76	yes	yes	yes
A_122	female	47	NA	cohort_b	current_smoker	9.8	46.8	NA	NA	NA	6	87.45	93.77	63.8783	NA	NA	NA	NA	3.29	NA	NA	NA	NA	25	42	yes	yes	yes
A_131	male	52	NA	cohort_b	ex_smoker	30	32.5	NA	NA	NA	3	34.17	42.02	65.2406	NA	NA	NA	NA	4.57	no	no	no	no	26	NA	no	yes	yes
A_132	male	64	NA	cohort_b	ex_smoker	15	23.1	NA	NA	NA	5	97.6	100	76.4075	17	3.28	484	93.26	NA	no	yes	yes	no	48	85	yes	yes	yes
A_137	female	62	NA	cohort_b	ex_smoker	20.5	39.5	NA	NA	NA	3	63.08	101.3	52.7331	121	19.8	399	65.3	4.29	no	no	yes	no	57	101	yes	yes	yes
A_148	female	49	NA	cohort_b	ex_smoker	16.5	47.6	NA	NA	NA	3	48.28	73.2	53.1915	NA	NA	NA	NA	4.57	yes	no	yes	no	32	12	no	yes	yes
A_155	female	56	NA	cohort_b	current_smoker	40	24.8	NA	NA	NA	NA	38.89	84.38	38.8889	13	2.47	306	58.06	3.43	NA	NA	NA	NA	40	7	no	yes	yes
A_163	female	58	NA	cohort_b	ex_smoker	10	90.5	NA	NA	NA	2	24.29	54.64	37.7358	81	16.46	341	69.31	3.86	no	no	yes	no	38	108	yes	yes	yes
A_170	female	58	NA	cohort_b	ex_smoker	12.8	65.2	NA	NA	NA	1	60.47	80.86	62.8019	33	6.32	232	44.44	NA	yes	no	yes	no	46	18.5	yes	yes	yes
A_174	female	56	NA	cohort_b	ex_smoker	12.5	19.1	yes	NA	NA	2	63.93	83.28	65.272	58	10.9	308	57.89	3	no	yes	yes	no	48	28	yes	yes	yes
A_193	female	61	NA	cohort_b	current_smoker	21.5	41.5	NA	NA	NA	4	55.78	95.96	60.2564	69	13.72	176	34.99	2	yes	no	no	yes	49	29	no	no	yes
A_197	male	57	NA	cohort_b	ex_smoker	40	53.2	NA	NA	NA	5	53.03	84.78	49.8576	NA	NA	NA	NA	3.29	NA	NA	NA	NA	37	79	yes	yes	yes
A_212	male	40	NA	cohort_b	current_smoker	15	14.1	NA	NA	NA	3	48.43	67.33	58.8235	NA	NA	NA	NA	5.14	no	no	yes	no	1	53	no	yes	yes
A_217	female	34	NA	cohort_b	current_smoker	15.75	24.8	NA	NA	NA	7	92.37	100.49	79.9511	NA	NA	NA	NA	1.43	yes	no	no	yes	9	16	no	yes	yes
A_225	male	53	NA	cohort_b	current_smoker	17.5	48.7	NA	NA	NA	NA	45.09	67.91	53.4247	NA	NA	NA	NA	4.43	yes	no	yes	no	5	NA	no	yes	yes
A_227	male	70	NA	cohort_b	current_smoker	22.5	47	yes	NA	NA	NA	85.3	118.83	54.9383	57	11.35	296	58.96	0.71	no	yes	no	yes	65	62	yes	yes	yes
A_235	female	63	NA	cohort_b	ex_smoker	20.9	38.8	yes	NA	NA	2	51.63	66.02	57.4468	20	3.81	255	48.57	3.71	no	no	yes	no	53	30.5	no	yes	yes
A_240	female	56	NA	cohort_b	ex_smoker	31	37.2	yes	NA	NA	7	74.59	94.08	67.4074	112	21.92	380	74.36	1.57	no	yes	no	yes	55	54	yes	yes	yes
A_243	male	47	NA	cohort_b	ex_smoker	24.3	30.2	yes	NA	NA	NA	113.01	128.93	70.6325	291	50	199	34.19	1.71	yes	no	no	yes	5	30	yes	yes	yes
A_254	male	59	NA	cohort_b	ex_smoker	22.5	28.3	NA	yes	yes	NA	57.33	100	56.3433	NA	NA	NA	NA	2.57	no	no	no	no	29	93	no	yes	yes
A_258	male	54	NA	cohort_b	ex_smoker	5.5	19.3	NA	yes	yes	2	92.84	90.08	81.9672	NA	NA	NA	NA	0.86	no	yes	yes	no	45	23	yes	yes	yes
A_268	female	69	NA	cohort_b	ex_smoker	15	22.4	NA	NA	NA	1	82.81	100	69.1099	220	47.21	157	33.69	1.71	no	yes	yes	no	67	93	no	yes	yes
A_284	male	55	NA	cohort_b	ex_smoker	7.2	30.2	NA	NA	NA	2	106.88	106.5	75	NA	NA	NA	NA	0.29	yes	yes	no	no	50	17	no	yes	yes
A_290	male	48	NA	cohort_b	current_smoker	3.1	23.2	NA	NA	NA	4	46.94	72.38	34.1317	NA	NA	NA	NA	1.43	yes	yes	yes	yes	31	51	no	yes	yes
A_296	male	61	NA	cohort_b	ex_smoker	26	54.9	NA	NA	NA	1	66.57	113.35	43.9114	6	1.22	432	88.16	2.57	NA	NA	NA	NA	28	10.5	yes	yes	no
A_298	female	59	NA	cohort_b	current_smoker	10	37.7	NA	NA	NA	1	73.71	97.45	63.806	NA	NA	NA	NA	3.14	no	no	yes	no	45	66	no	yes	yes
A_300	male	55	NA	cohort_b	ex_smoker	12.5	13.9	yes	NA	NA	1	65.24	96.39	53.7445	66	13.1	187	37.1	0.71	no	yes	no	yes	47	39	yes	yes	no
A_304	female	63	NA	cohort_b	ex_smoker	10	32.4	NA	NA	NA	1	93.72	105.26	67.5	2	0.39	307	60.31	1.86	yes	yes	yes	yes	46	12	no	yes	yes
A_323	male	34	NA	cohort_b	ex_smoker	15	19.8	yes	NA	NA	2	71.69	106.35	55.877	2	0.39	241	47.53	3.71	yes	no	yes	yes	7	10	no	yes	no
A_347	female	63	NA	cohort_b	ex_smoker	20	21	NA	NA	NA	NA	65.24	105.33	51.4768	NA	NA	NA	NA	3.14	yes	no	yes	no	31	25	yes	yes	yes
A_350	female	58	NA	cohort_b	ex_smoker	7.5	51.4	NA	NA	NA	1	86.69	123.3	59.8425	NA	NA	NA	NA	0.57	no	no	yes	no	57	123.5	yes	yes	yes
A_351	male	67	NA	cohort_b	ex_smoker	30	28.3	NA	NA	NA	2	55.82	73.47	50.1831	7	1.36	316	61.36	1.29	no	no	no	yes	5	19	no	yes	yes
A_352	female	53	NA	cohort_b	ex_smoker	68	10.4	yes	NA	yes	2	74.15	84.17	74.7863	4	0.76	133	25.43	NA	yes	no	yes	yes	38	NA	NA	yes	yes
A_359	male	59	NA	cohort_b	ex_smoker	108	54.1	NA	NA	NA	6	63.05	73.84	67.3981	NA	NA	NA	NA	3.43	no	yes	no	no	52	44	yes	yes	yes
A_364	female	53	NA	cohort_b	ex_smoker	8.75	32.2	NA	NA	NA	2	119.58	137.94	73.7789	NA	NA	NA	NA	3.29	yes	no	no	yes	42	NA	no	yes	yes
A_365	male	49	NA	cohort_b	current_smoker	16	59.4	NA	NA	NA	12	41.89	68.56	49.3631	NA	NA	NA	NA	NA	yes	no	yes	no	2	10	NA	yes	yes
A_389	female	55	NA	cohort_b	current_smoker	8.75	86.7	NA	NA	NA	3	91.47	111.2	69.4245	NA	NA	NA	NA	3.43	no	no	yes	no	7	16	no	yes	yes
A_397	female	45	NA	cohort_b	ex_smoker	14	42.7	NA	NA	NA	3	67.68	67.1	86.4078	1	0.19	144	27.8	4.71	no	no	yes	no	30	12	yes	yes	yes
A_398	female	49	NA	cohort_b	ex_smoker	20	40.5	NA	NA	NA	2	79.31	94.77	71.3793	1	0.18	308	55.1	1.86	no	no	no	yes	40	20	no	yes	yes
A_401	male	56	NA	cohort_b	current_smoker	21	23.9	NA	NA	NA	4	54.82	79.65	54.6703	NA	NA	NA	NA	2.14	yes	no	no	no	25	22	no	yes	yes
A_405	male	49	NA	cohort_b	current_smoker	61.25	55	NA	NA	NA	NA	28.92	67.9	34.4051	NA	NA	NA	NA	4.29	no	no	yes	no	48	8	yes	yes	yes
A_409	female	51	NA	cohort_b	ex_smoker	16.5	46	NA	NA	NA	4	87.5	96.54	77.5244	6	1.17	317	61.67	3.71	no	no	yes	no	14	11.5	NA	yes	yes
A_413	female	71	NA	cohort_b	ex_smoker	66	120.2	NA	NA	NA	2	51.8	74.57	55.8139	NA	NA	NA	NA	2.43	no	no	yes	no	35	7	no	yes	yes
A_433	male	74	NA	cohort_b	ex_smoker	10	25.3	NA	NA	NA	3	47.37	83.88	42.6184	NA	NA	NA	NA	NA	yes	yes	uncertain	yes	NA	12	yes	yes	yes
A_435	female	36	NA	cohort_b	current_smoker	7.8	39.9	NA	NA	NA	NA	76.16	92.82	58.3333	NA	NA	NA	NA	3.14	yes	no	yes	yes	26	17	no	yes	yes
A_447	male	51	NA	cohort_b	ex_smoker	18.75	30.8	NA	NA	yes	2	46.37	71.28	52.8777	NA	NA	NA	NA	NA	no	yes	yes	no	39	73.5	yes	yes	yes
A_452	female	61	NA	cohort_b	ex_smoker	17	39.5	yes	NA	NA	4	85	129.12	55.4896	79	12.32	381	59.44	1.86	no	no	yes	no	50	53	yes	yes	yes
A_454	female	36	NA	cohort_b	ex_smoker	5.2	39.1	NA	NA	yes	4	73.25	93.37	68.0473	2	0.39	131	25.64	NA	yes	no	yes	no	13	27.5	yes	yes	yes
A_462	female	52	NA	cohort_b	current_smoker	24	33	NA	yes	NA	10	49.83	86.46	49.3333	26	5.37	7	1.45	NA	yes	no	no	yes	45	31	yes	yes	yes
A_471	male	53	NA	cohort_b	ex_smoker	17.25	31.7	NA	NA	NA	NA	74.81	79.76	74.6193	NA	NA	NA	NA	2.57	no	yes	no	yes	43	92	yes	yes	yes
A_484	male	73	NA	cohort_b	current_smoker	20.3	29.8	NA	NA	NA	NA	56.77	78.29	43.6747	31	5.28	292	49.74	1.71	yes	no	no	no	38	33	no	yes	yes
A_488	female	52	NA	cohort_b	current_smoker	55.5	23.5	NA	NA	NA	1	77.52	81.46	80.1653	NA	NA	NA	NA	3.29	yes	no	yes	yes	20	51	no	yes	yes
A_492	female	68	NA	cohort_b	current_smoker	10	17.9	NA	NA	NA	NA	66.37	97.41	57.0342	NA	NA	NA	NA	2.86	yes	no	no	no	2	39	no	yes	yes
A_502	female	55	NA	cohort_b	current_smoker	39	87.7	yes	yes	yes	5	73.49	97.25	63.7097	0	0	203	35.06	3	no	no	yes	no	43	6.5	no	yes	yes
A_504	male	78	NA	cohort_b	ex_smoker	17.5	43.5	NA	NA	NA	2	70.57	83.75	62.9851	NA	NA	NA	NA	0.5	no	yes	no	no	44	27	no	yes	yes
A_507	male	69	NA	cohort_b	ex_smoker	60	28.8	NA	yes	yes	3	73.05	99.5	44.6115	NA	NA	NA	NA	3.86	yes	no	yes	no	2	19	no	yes	no
A_517	female	22	NA	cohort_b	ex_smoker	5.25	28.6	NA	NA	NA	4	74.48	92.47	70.5056	NA	NA	NA	NA	2.43	no	no	yes	yes	19	7	no	yes	yes
A_523	female	31	NA	cohort_b	ex_smoker	7	83.8	NA	NA	NA	7	85.67	90.03	82.7692	NA	NA	NA	NA	4.86	no	no	yes	no	3	11.5	yes	no	yes
A_527	male	41	NA	cohort_b	current_smoker	16	50.6	yes	yes	yes	3	70.26	88.96	64.9635	10	2	317	63.4	4	no	no	uncertain	yes	30	7.5	no	yes	yes
A_537	female	67	NA	cohort_b	current_smoker	67.5	25.2	NA	NA	NA	2	64.39	91.46	54.3307	6	1.1	418	76.42	1.71	yes	no	yes	no	16	11	no	yes	yes
A_553	male	74	NA	cohort_b	ex_smoker	9.25	29.4	yes	NA	NA	NA	43.03	69.63	46.6443	79	13.57	321	55.15	NA	no	no	yes	no	62	56	no	yes	no
A_558	female	43	NA	cohort_b	current_smoker	18.6	17.1	NA	NA	NA	3	64.58	73.73	75.3036	1	0.18	354	64.36	4.14	yes	yes	yes	yes	1	10	yes	yes	yes
A_566	male	78	NA	cohort_b	ex_smoker	20	20.9	NA	NA	NA	1	75.72	79.69	71.0425	NA	NA	NA	NA	1.43	no	no	yes	no	65	NA	yes	yes	yes
A_573	male	39	NA	cohort_b	current_smoker	24	24.2	NA	yes	yes	1	57.99	92.12	52.3227	NA	NA	NA	NA	2.43	yes	no	yes	no	0	7	no	yes	yes
A_583	female	54	NA	cohort_b	ex_smoker	16	32	NA	NA	NA	1	58.92	90.49	55.2529	NA	NA	NA	NA	5	no	no	yes	no	42	105	no	yes	no
A_594	male	65	NA	cohort_b	ex_smoker	38	29	NA	yes	yes	3	48.19	72.43	51.6129	NA	NA	NA	NA	3.86	yes	no	yes	no	48	24	yes	yes	yes
A_602	female	54	NA	cohort_b	ex_smoker	12.75	21.2	yes	NA	NA	1	69.86	109.97	54.4	29	5.66	394	76.95	1.57	no	yes	yes	no	39	77	yes	yes	no
A_603	female	58	NA	cohort_b	current_smoker	44	33.9	NA	NA	NA	1	63.03	84.46	61.3734	5	0.97	259	50	2.57	no	no	yes	no	48	7	no	yes	yes
A_609	female	56	NA	cohort_b	current_smoker	16.4	52.9	NA	yes	yes	3	51.29	93.8	46.3035	NA	NA	NA	NA	3.86	no	no	yes	yes	33	8	no	yes	yes
A_613	male	68	NA	cohort_b	ex_smoker	8	25.9	NA	NA	NA	NA	72.94	83.84	67.6364	NA	NA	NA	NA	1.14	no	no	yes	no	64	7.5	no	no	yes
A_622	female	61	NA	cohort_b	ex_smoker	36	54.7	NA	NA	NA	2	97.53	98.61	83.4507	NA	NA	NA	NA	0.8	no	no	yes	no	55	16	NA	yes	yes
A_626	male	29	NA	cohort_b	current_smoker	9	34.6	yes	NA	NA	NA	40.59	74	45.8974	24	4.47	361	67.23	1.14	no	no	no	no	27	10	no	yes	yes
A_627	female	48	NA	cohort_b	current_smoker	16	65.2	NA	NA	NA	1	74.58	111.91	56.7742	70	13.81	264	52.07	2.29	no	no	yes	no	41	17	no	yes	yes
A_632	female	47	NA	cohort_b	current_smoker	25	29.5	yes	NA	NA	1	74.83	100.89	63.8235	27	5.21	232	44.79	4.57	yes	no	yes	no	5	27	yes	yes	yes
A_637	female	64	NA	cohort_b	current_smoker	20	20.2	NA	NA	NA	4	61.25	86.97	63.3621	9	1.75	343	66.6	2.29	NA	NA	NA	NA	30	19.5	no	yes	yes
A_638	male	46	NA	cohort_b	current_smoker	22.95	49	NA	NA	NA	1	43.53	77.29	53.4527	251	49.9	101	20.08	3	NA	NA	NA	NA	22	64	no	yes	yes
A_654	male	65	NA	cohort_b	ex_smoker	8.1	30.1	NA	NA	NA	5	107.14	102.93	81.3953	NA	NA	NA	NA	1.6	no	no	no	yes	65	33.5	yes	yes	yes
A_656	male	68	NA	cohort_b	ex_smoker	23	NA	NA	NA	NA	NA	47.33	71.9	50.9579	NA	NA	NA	NA	2.86	no	no	yes	yes	64	24	yes	no	yes
A_673	male	55	NA	cohort_b	ex_smoker	7.25	25.4	NA	NA	NA	5	78.78	97.22	64.6778	0	0	111	26.68	3.57	yes	no	yes	yes	2	19	yes	yes	yes
A_691	male	57	NA	cohort_b	ex_smoker	15	42.6	yes	NA	NA	NA	81.94	107.25	60.4508	14	2.48	524	92.74	2.14	no	no	yes	no	49	130	yes	yes	yes
A_692	female	48	NA	cohort_b	ex_smoker	16	26	NA	NA	NA	1	102.46	148.95	58.6855	NA	NA	NA	NA	2.71	no	no	yes	no	47	24	no	no	yes
A_694	male	42	NA	cohort_b	ex_smoker	25.9	55.2	yes	NA	NA	6	37.82	68.58	45.2012	1	0.2	481	94.69	2.43	uncertain	yes	yes	no	19	29	yes	yes	yes
A_696	male	55	NA	cohort_b	ex_smoker	20	27.8	NA	yes	yes	4	76.39	94.46	65.0838	NA	NA	NA	NA	NA	no	no	yes	no	2	21	yes	yes	yes
A_700	male	61	NA	cohort_b	current_smoker	3.75	47.9	NA	NA	NA	NA	71.56	86.27	71.3068	NA	NA	NA	NA	2.43	yes	no	yes	no	10	22	no	yes	yes
A_702	male	47	NA	cohort_b	ex_smoker	15.95	28.8	NA	NA	yes	NA	55.38	77.28	59.1216	NA	NA	NA	NA	1.14	no	yes	no	yes	23	60	yes	yes	yes
A_703	male	73	NA	cohort_b	current_smoker	26	32.1	NA	NA	NA	1	50.74	81.97	47.8049	NA	NA	NA	NA	2.71	yes	yes	no	no	36	5	no	yes	no
A_706	male	35	NA	cohort_b	ex_smoker	13	42.4	NA	NA	NA	4	39.74	73.91	45	NA	NA	NA	NA	2.57	no	no	no	no	31	34	yes	yes	yes
A_707	female	54	NA	cohort_b	current_smoker	29.25	39.4	NA	NA	NA	1	114.23	120.88	80.5014	NA	NA	NA	NA	2.57	yes	no	yes	no	46	13	no	yes	yes
A_712	female	61	NA	cohort_b	current_smoker	33	20.2	NA	NA	NA	1	39.77	50.94	64.6018	NA	NA	NA	NA	3	yes	no	yes	no	45	25	no	yes	yes
A_714	female	37	NA	cohort_b	ex_smoker	9	52.8	NA	NA	NA	15	65.68	112.29	50.6361	NA	NA	NA	NA	4.29	yes	yes	no	yes	24	107	yes	no	yes
A_716	male	62	NA	cohort_b	ex_smoker	31	20.9	NA	NA	NA	6	68.57	83.22	64.5161	22	4.49	142	28.98	1.2	no	no	no	no	55	36.5	yes	yes	yes
A_724	female	65	NA	cohort_b	ex_smoker	21	18.5	NA	NA	NA	2	50.56	81.39	52.7132	21	4.13	405	79.57	1.14	yes	no	no	yes	62	33	yes	yes	yes
