# Supplementary material for: Enhanced oxidative stress in smoking and ex-smoking severe asthma in the U-BIOPRED cohort
Source: PLoS One. 2018 Sep 21;13(9):e0203874. doi: 10.1371/journal.pone.0203874 (PMC6150501; doi:10.1371/journal.pone.0203874)
Supplement: S3 File — (XLSX) [file pone.0203874.s008.xlsx]

## Sheet: NOX2 mRNA expression IS 
PATIENT_NUM	Cohort	NOX2_IS_mRNA expression	NOX2_Probe set
A_000	SAn	10.6112	203922_PM_s_at
A_000	SAn	9.5999	203923_PM_s_at
A_000	SAn	5.9622	217431_PM_x_at
A_000	SAn	5.7591	233538_PM_s_at
A_003	SAn	9.13628	203922_PM_s_at
A_003	SAn	7.05339	203923_PM_s_at
A_003	SAn	6.05985	217431_PM_x_at
A_003	SAn	7.19812	233538_PM_s_at
A_009	SAn	10.8147	203922_PM_s_at
A_009	SAn	10.1004	203923_PM_s_at
A_009	SAn	5.55734	217431_PM_x_at
A_009	SAn	6.37359	233538_PM_s_at
A_019	SAn	9.22232	203922_PM_s_at
A_019	SAn	8.45476	203923_PM_s_at
A_019	SAn	5.72697	217431_PM_x_at
A_019	SAn	7.12239	233538_PM_s_at
A_036	SAn	10.5232	203922_PM_s_at
A_036	SAn	9.99519	203923_PM_s_at
A_036	SAn	6.68255	217431_PM_x_at
A_036	SAn	6.14192	233538_PM_s_at
A_053	SAn	10.3389	203922_PM_s_at
A_053	SAn	9.3725	203923_PM_s_at
A_053	SAn	6.24134	217431_PM_x_at
A_053	SAn	6.70548	233538_PM_s_at
A_065	SAn	9.57692	203922_PM_s_at
A_065	SAn	9.56476	203923_PM_s_at
A_065	SAn	7.85747	217431_PM_x_at
A_065	SAn	6.55359	233538_PM_s_at
A_088	SAn	9.67952	203922_PM_s_at
A_088	SAn	8.83186	203923_PM_s_at
A_088	SAn	5.91997	217431_PM_x_at
A_088	SAn	5.76139	233538_PM_s_at
A_091	SAn	9.6519	203922_PM_s_at
A_091	SAn	9.1684	203923_PM_s_at
A_091	SAn	6.297	217431_PM_x_at
A_091	SAn	5.8977	233538_PM_s_at
A_098	SAn	9.62248	203922_PM_s_at
A_098	SAn	9.42369	203923_PM_s_at
A_098	SAn	5.91235	217431_PM_x_at
A_098	SAn	6.44442	233538_PM_s_at
A_102	SAn	9.80396	203922_PM_s_at
A_102	SAn	9.6132	203923_PM_s_at
A_102	SAn	5.92474	217431_PM_x_at
A_102	SAn	7.05639	233538_PM_s_at
A_108	SAn	9.75742	203922_PM_s_at
A_108	SAn	8.85266	203923_PM_s_at
A_108	SAn	5.24938	217431_PM_x_at
A_108	SAn	6.46669	233538_PM_s_at
A_127	SAn	8.9926	203922_PM_s_at
A_127	SAn	9.0122	203923_PM_s_at
A_127	SAn	5.9405	217431_PM_x_at
A_127	SAn	7.2003	233538_PM_s_at
A_133	SAn	9.6509	203922_PM_s_at
A_133	SAn	8.9339	203923_PM_s_at
A_133	SAn	5.5132	217431_PM_x_at
A_133	SAn	7.0211	233538_PM_s_at
A_146	SAn	10.0461	203922_PM_s_at
A_146	SAn	9.1977	203923_PM_s_at
A_146	SAn	5.75024	217431_PM_x_at
A_146	SAn	7.03929	233538_PM_s_at
A_190	SAn	9.04236	203922_PM_s_at
A_190	SAn	8.0053	203923_PM_s_at
A_190	SAn	5.06464	217431_PM_x_at
A_190	SAn	6.80029	233538_PM_s_at
A_200	SAn	10.3208	203922_PM_s_at
A_200	SAn	9.36786	203923_PM_s_at
A_200	SAn	6.24257	217431_PM_x_at
A_200	SAn	7.47189	233538_PM_s_at
A_207	SAn	10.5393	203922_PM_s_at
A_207	SAn	9.69219	203923_PM_s_at
A_207	SAn	6.07615	217431_PM_x_at
A_207	SAn	6.86112	233538_PM_s_at
A_220	SAn	10.5025	203922_PM_s_at
A_220	SAn	8.5625	203923_PM_s_at
A_220	SAn	6.1973	217431_PM_x_at
A_220	SAn	6.8361	233538_PM_s_at
A_244	SAn	9.93022	203922_PM_s_at
A_244	SAn	9.00456	203923_PM_s_at
A_244	SAn	6.09717	217431_PM_x_at
A_244	SAn	6.70619	233538_PM_s_at
A_247	SAn	8.98428	203922_PM_s_at
A_247	SAn	8.41129	203923_PM_s_at
A_247	SAn	6.42525	217431_PM_x_at
A_247	SAn	6.06432	233538_PM_s_at
A_251	SAn	10.0601	203922_PM_s_at
A_251	SAn	8.06786	203923_PM_s_at
A_251	SAn	5.69617	217431_PM_x_at
A_251	SAn	5.51439	233538_PM_s_at
A_252	SAn	9.8414	203922_PM_s_at
A_252	SAn	9.1642	203923_PM_s_at
A_252	SAn	5.7139	217431_PM_x_at
A_252	SAn	6.5231	233538_PM_s_at
A_256	SAn	9.75678	203922_PM_s_at
A_256	SAn	9.18109	203923_PM_s_at
A_256	SAn	5.83805	217431_PM_x_at
A_256	SAn	5.28072	233538_PM_s_at
A_275	SAn	10.2565	203922_PM_s_at
A_275	SAn	9.2799	203923_PM_s_at
A_275	SAn	5.879	217431_PM_x_at
A_275	SAn	6.8798	233538_PM_s_at
A_285	SAn	9.47118	203922_PM_s_at
A_285	SAn	8.04629	203923_PM_s_at
A_285	SAn	5.77455	217431_PM_x_at
A_285	SAn	5.76472	233538_PM_s_at
A_291	SAn	10.6957	203922_PM_s_at
A_291	SAn	9.98189	203923_PM_s_at
A_291	SAn	4.53925	217431_PM_x_at
A_291	SAn	6.62512	233538_PM_s_at
A_310	SAn	9.74268	203922_PM_s_at
A_310	SAn	8.54159	203923_PM_s_at
A_310	SAn	5.18995	217431_PM_x_at
A_310	SAn	5.74272	233538_PM_s_at
A_333	SAn	10.0509	203922_PM_s_at
A_333	SAn	9.90966	203923_PM_s_at
A_333	SAn	6.28998	217431_PM_x_at
A_333	SAn	7.59069	233538_PM_s_at
A_353	SAn	10.3467	203922_PM_s_at
A_353	SAn	9.352	203923_PM_s_at
A_353	SAn	6.0862	217431_PM_x_at
A_353	SAn	5.5632	233538_PM_s_at
A_357	SAn	9.38783	203922_PM_s_at
A_357	SAn	8.76275	203923_PM_s_at
A_357	SAn	5.82277	217431_PM_x_at
A_357	SAn	6.56074	233538_PM_s_at
A_363	SAn	10.3524	203922_PM_s_at
A_363	SAn	9.89699	203923_PM_s_at
A_363	SAn	6.11045	217431_PM_x_at
A_363	SAn	8.07992	233538_PM_s_at
A_373	SAn	10.1548	203922_PM_s_at
A_373	SAn	9.2658	203923_PM_s_at
A_373	SAn	5.9472	217431_PM_x_at
A_373	SAn	7.1865	233538_PM_s_at
A_444	SAn	9.9302	203922_PM_s_at
A_444	SAn	8.6552	203923_PM_s_at
A_444	SAn	6.5368	217431_PM_x_at
A_444	SAn	5.9118	233538_PM_s_at
A_446	SAn	8.7505	203922_PM_s_at
A_446	SAn	7.7453	203923_PM_s_at
A_446	SAn	5.9012	217431_PM_x_at
A_446	SAn	6.1321	233538_PM_s_at
A_449	SAn	10.0838	203922_PM_s_at
A_449	SAn	9.0501	203923_PM_s_at
A_449	SAn	6.3118	217431_PM_x_at
A_449	SAn	6.7311	233538_PM_s_at
A_451	SAn	9.64598	203922_PM_s_at
A_451	SAn	9.16299	203923_PM_s_at
A_451	SAn	6.83195	217431_PM_x_at
A_451	SAn	6.41182	233538_PM_s_at
A_457	SAn	9.21608	203922_PM_s_at
A_457	SAn	8.44829	203923_PM_s_at
A_457	SAn	5.99245	217431_PM_x_at
A_457	SAn	5.50602	233538_PM_s_at
A_458	SAn	10.517	203922_PM_s_at
A_458	SAn	9.9684	203923_PM_s_at
A_458	SAn	6.37354	217431_PM_x_at
A_458	SAn	6.74268	233538_PM_s_at
A_474	SAn	10.1955	203922_PM_s_at
A_474	SAn	9.5033	203923_PM_s_at
A_474	SAn	5.37244	217431_PM_x_at
A_474	SAn	7.23859	233538_PM_s_at
A_477	SAn	10.1805	203922_PM_s_at
A_477	SAn	9.43866	203923_PM_s_at
A_477	SAn	6.12468	217431_PM_x_at
A_477	SAn	6.60719	233538_PM_s_at
A_486	SAn	9.42286	203922_PM_s_at
A_486	SAn	7.8977	203923_PM_s_at
A_486	SAn	5.90844	217431_PM_x_at
A_486	SAn	6.11479	233538_PM_s_at
A_493	SAn	8.61928	203922_PM_s_at
A_493	SAn	8.67799	203923_PM_s_at
A_493	SAn	6.44165	217431_PM_x_at
A_493	SAn	7.17482	233538_PM_s_at
A_494	SAn	10.7109	203922_PM_s_at
A_494	SAn	9.5086	203923_PM_s_at
A_494	SAn	7.03724	217431_PM_x_at
A_494	SAn	6.24399	233538_PM_s_at
A_513	SAn	10.2133	203922_PM_s_at
A_513	SAn	8.20516	203923_PM_s_at
A_513	SAn	5.86067	217431_PM_x_at
A_513	SAn	5.89799	233538_PM_s_at
A_519	SAn	9.9371	203922_PM_s_at
A_519	SAn	9.2336	203923_PM_s_at
A_519	SAn	6.1829	217431_PM_x_at
A_519	SAn	6.1403	233538_PM_s_at
A_529	SAn	10.4213	203922_PM_s_at
A_529	SAn	9.83389	203923_PM_s_at
A_529	SAn	5.60335	217431_PM_x_at
A_529	SAn	7.31122	233538_PM_s_at
A_530	SAn	10.7561	203922_PM_s_at
A_530	SAn	9.9705	203923_PM_s_at
A_530	SAn	6.10659	217431_PM_x_at
A_530	SAn	6.93454	233538_PM_s_at
A_536	SAn	10.326	203922_PM_s_at
A_536	SAn	9.3336	203923_PM_s_at
A_536	SAn	5.8604	217431_PM_x_at
A_536	SAn	5.9661	233538_PM_s_at
A_549	SAn	9.74602	203922_PM_s_at
A_549	SAn	9.15456	203923_PM_s_at
A_549	SAn	5.86338	217431_PM_x_at
A_549	SAn	5.34479	233538_PM_s_at
A_550	SAn	10.1228	203922_PM_s_at
A_550	SAn	9.40046	203923_PM_s_at
A_550	SAn	6.08137	217431_PM_x_at
A_550	SAn	5.96099	233538_PM_s_at
A_559	SAn	8.8527	203922_PM_s_at
A_559	SAn	8.2358	203923_PM_s_at
A_559	SAn	5.5826	217431_PM_x_at
A_559	SAn	7.6297	233538_PM_s_at
A_562	SAn	9.70536	203922_PM_s_at
A_562	SAn	8.5784	203923_PM_s_at
A_562	SAn	5.50584	217431_PM_x_at
A_562	SAn	6.71349	233538_PM_s_at
A_563	SAn	10.4048	203922_PM_s_at
A_563	SAn	9.87849	203923_PM_s_at
A_563	SAn	6.13555	217431_PM_x_at
A_563	SAn	7.02582	233538_PM_s_at
A_588	SAn	8.46738	203922_PM_s_at
A_588	SAn	6.11059	203923_PM_s_at
A_588	SAn	5.26245	217431_PM_x_at
A_588	SAn	7.87822	233538_PM_s_at
A_590	SAn	9.87932	203922_PM_s_at
A_590	SAn	8.56446	203923_PM_s_at
A_590	SAn	6.50138	217431_PM_x_at
A_590	SAn	6.39179	233538_PM_s_at
A_612	SAn	8.93822	203922_PM_s_at
A_612	SAn	7.99326	203923_PM_s_at
A_612	SAn	4.29557	217431_PM_x_at
A_612	SAn	5.87419	233538_PM_s_at
A_678	SAn	10.3889	203922_PM_s_at
A_678	SAn	9.767	203923_PM_s_at
A_678	SAn	6.4169	217431_PM_x_at
A_678	SAn	7.0487	233538_PM_s_at
A_680	SAn	10.3191	203922_PM_s_at
A_680	SAn	9.3177	203923_PM_s_at
A_680	SAn	5.5765	217431_PM_x_at
A_680	SAn	7.2106	233538_PM_s_at
A_720	SAn	11.0863	203922_PM_s_at
A_720	SAn	10.224	203923_PM_s_at
A_720	SAn	6.42075	217431_PM_x_at
A_720	SAn	6.62642	233538_PM_s_at
A_722	SAn	9.73716	203922_PM_s_at
A_722	SAn	9.1896	203923_PM_s_at
A_722	SAn	5.72954	217431_PM_x_at
A_722	SAn	7.12359	233538_PM_s_at
A_020	SAs/ex	10.7199	203922_PM_s_at
A_020	SAs/ex	9.8338	203923_PM_s_at
A_020	SAs/ex	6.41304	217431_PM_x_at
A_020	SAs/ex	6.40078	233538_PM_s_at
A_035	SAs/ex	10.1975	203922_PM_s_at
A_035	SAs/ex	9.6109	203923_PM_s_at
A_035	SAs/ex	6.0814	217431_PM_x_at
A_035	SAs/ex	6.9203	233538_PM_s_at
A_050	SAs/ex	11.2231	203922_PM_s_at
A_050	SAs/ex	10.2435	203923_PM_s_at
A_050	SAs/ex	6.23517	217431_PM_x_at
A_050	SAs/ex	7.03589	233538_PM_s_at
A_051	SAs/ex	10.701	203922_PM_s_at
A_051	SAs/ex	9.902	203923_PM_s_at
A_051	SAs/ex	6.31304	217431_PM_x_at
A_051	SAs/ex	6.89659	233538_PM_s_at
A_085	SAs/ex	9.65208	203922_PM_s_at
A_085	SAs/ex	8.46079	203923_PM_s_at
A_085	SAs/ex	5.67535	217431_PM_x_at
A_085	SAs/ex	6.85412	233538_PM_s_at
A_103	SAs/ex	9.99726	203922_PM_s_at
A_103	SAs/ex	9.4677	203923_PM_s_at
A_103	SAs/ex	5.86164	217431_PM_x_at
A_103	SAs/ex	7.26439	233538_PM_s_at
A_174	SAs/ex	10.7904	203922_PM_s_at
A_174	SAs/ex	9.79176	203923_PM_s_at
A_174	SAs/ex	6.72017	217431_PM_x_at
A_174	SAs/ex	6.22219	233538_PM_s_at
A_227	SAs/ex	10.5113	203922_PM_s_at
A_227	SAs/ex	8.87279	203923_PM_s_at
A_227	SAs/ex	6.24275	217431_PM_x_at
A_227	SAs/ex	6.30642	233538_PM_s_at
A_235	SAs/ex	10.7561	203922_PM_s_at
A_235	SAs/ex	9.885	203923_PM_s_at
A_235	SAs/ex	5.9739	217431_PM_x_at
A_235	SAs/ex	6.9901	233538_PM_s_at
A_240	SAs/ex	9.45886	203922_PM_s_at
A_240	SAs/ex	8.9129	203923_PM_s_at
A_240	SAs/ex	5.95004	217431_PM_x_at
A_240	SAs/ex	6.98368	233538_PM_s_at
A_243	SAs/ex	8.45232	203922_PM_s_at
A_243	SAs/ex	8.70346	203923_PM_s_at
A_243	SAs/ex	6.20318	217431_PM_x_at
A_243	SAs/ex	7.63929	233538_PM_s_at
A_300	SAs/ex	10.2077	203922_PM_s_at
A_300	SAs/ex	9.47466	203923_PM_s_at
A_300	SAs/ex	5.39668	217431_PM_x_at
A_300	SAs/ex	6.69479	233538_PM_s_at
A_323	SAs/ex	10.9857	203922_PM_s_at
A_323	SAs/ex	10.0586	203923_PM_s_at
A_323	SAs/ex	6.01998	217431_PM_x_at
A_323	SAs/ex	8.09849	233538_PM_s_at
A_352	SAs/ex	10.4563	203922_PM_s_at
A_352	SAs/ex	9.45346	203923_PM_s_at
A_352	SAs/ex	5.66707	217431_PM_x_at
A_352	SAs/ex	7.15139	233538_PM_s_at
A_452	SAs/ex	11.3971	203922_PM_s_at
A_452	SAs/ex	10.8182	203923_PM_s_at
A_452	SAs/ex	5.41068	217431_PM_x_at
A_452	SAs/ex	7.56099	233538_PM_s_at
A_502	SAs/ex	11.4038	203922_PM_s_at
A_502	SAs/ex	10.8617	203923_PM_s_at
A_502	SAs/ex	6.31395	217431_PM_x_at
A_502	SAs/ex	7.10712	233538_PM_s_at
A_527	SAs/ex	10.0126	203922_PM_s_at
A_527	SAs/ex	9.7186	203923_PM_s_at
A_527	SAs/ex	5.9944	217431_PM_x_at
A_527	SAs/ex	7.8846	233538_PM_s_at
A_553	SAs/ex	10.2338	203922_PM_s_at
A_553	SAs/ex	9.7557	203923_PM_s_at
A_553	SAs/ex	5.60534	217431_PM_x_at
A_553	SAs/ex	6.73049	233538_PM_s_at
A_602	SAs/ex	10.3662	203922_PM_s_at
A_602	SAs/ex	9.43786	203923_PM_s_at
A_602	SAs/ex	6.17218	217431_PM_x_at
A_602	SAs/ex	7.04679	233538_PM_s_at
A_626	SAs/ex	11.0064	203922_PM_s_at
A_626	SAs/ex	10.2209	203923_PM_s_at
A_626	SAs/ex	5.4711	217431_PM_x_at
A_626	SAs/ex	6.8543	233538_PM_s_at
A_632	SAs/ex	10.9023	203922_PM_s_at
A_632	SAs/ex	10.2276	203923_PM_s_at
A_632	SAs/ex	6.86055	217431_PM_x_at
A_632	SAs/ex	6.93442	233538_PM_s_at
A_691	SAs/ex	9.28926	203922_PM_s_at
A_691	SAs/ex	8.4797	203923_PM_s_at
A_691	SAs/ex	5.46824	217431_PM_x_at
A_691	SAs/ex	5.43609	233538_PM_s_at
A_694	SAs/ex	9.25038	203922_PM_s_at
A_694	SAs/ex	8.38889	203923_PM_s_at
A_694	SAs/ex	5.32055	217431_PM_x_at
A_694	SAs/ex	7.04842	233538_PM_s_at

## Sheet: NOS3 mRNA expression IS
PATIENT_NUM	Cohort	NOS3_IS_mRNA expression	NOS3 probe set
A_000	SAn	6.4403	205581_PM_s_at
A_003	SAn	6.60236	205581_PM_s_at
A_009	SAn	6.26308	205581_PM_s_at
A_019	SAn	6.19192	205581_PM_s_at
A_036	SAn	6.12676	205581_PM_s_at
A_053	SAn	5.90158	205581_PM_s_at
A_065	SAn	6.64712	205581_PM_s_at
A_088	SAn	5.92032	205581_PM_s_at
A_091	SAn	6.2158	205581_PM_s_at
A_098	SAn	5.84206	205581_PM_s_at
A_102	SAn	5.97978	205581_PM_s_at
A_108	SAn	6.45262	205581_PM_s_at
A_127	SAn	6.34	205581_PM_s_at
A_133	SAn	6.1444	205581_PM_s_at
A_146	SAn	5.99328	205581_PM_s_at
A_190	SAn	6.61668	205581_PM_s_at
A_200	SAn	6.56662	205581_PM_s_at
A_207	SAn	5.78276	205581_PM_s_at
A_220	SAn	6.5658	205581_PM_s_at
A_244	SAn	6.52022	205581_PM_s_at
A_247	SAn	6.94186	205581_PM_s_at
A_251	SAn	6.45862	205581_PM_s_at
A_252	SAn	6.3385	205581_PM_s_at
A_256	SAn	6.80476	205581_PM_s_at
A_275	SAn	5.9716	205581_PM_s_at
A_285	SAn	6.43186	205581_PM_s_at
A_291	SAn	5.97326	205581_PM_s_at
A_310	SAn	7.40066	205581_PM_s_at
A_333	SAn	6.36772	205581_PM_s_at
A_353	SAn	6.6261	205581_PM_s_at
A_357	SAn	6.48394	205581_PM_s_at
A_363	SAn	5.54906	205581_PM_s_at
A_373	SAn	6.0638	205581_PM_s_at
A_444	SAn	6.151	205581_PM_s_at
A_446	SAn	6.327	205581_PM_s_at
A_449	SAn	6.3371	205581_PM_s_at
A_451	SAn	6.02436	205581_PM_s_at
A_457	SAn	6.94626	205581_PM_s_at
A_458	SAn	5.93418	205581_PM_s_at
A_474	SAn	5.64488	205581_PM_s_at
A_477	SAn	6.00072	205581_PM_s_at
A_486	SAn	6.75028	205581_PM_s_at
A_493	SAn	6.36816	205581_PM_s_at
A_494	SAn	6.68258	205581_PM_s_at
A_513	SAn	6.34432	205581_PM_s_at
A_519	SAn	6.4541	205581_PM_s_at
A_529	SAn	5.87116	205581_PM_s_at
A_530	SAn	6.52628	205581_PM_s_at
A_536	SAn	6.7676	205581_PM_s_at
A_549	SAn	6.19542	205581_PM_s_at
A_550	SAn	6.50862	205581_PM_s_at
A_559	SAn	6.4898	205581_PM_s_at
A_562	SAn	6.42078	205581_PM_s_at
A_563	SAn	6.09986	205581_PM_s_at
A_588	SAn	6.65006	205581_PM_s_at
A_590	SAn	6.76042	205581_PM_s_at
A_612	SAn	6.36192	205581_PM_s_at
A_678	SAn	6.0534	205581_PM_s_at
A_680	SAn	6.045	205581_PM_s_at
A_720	SAn	5.95606	205581_PM_s_at
A_722	SAn	6.53748	205581_PM_s_at
A_020	SAs/ex	6.32668	205581_PM_s_at
A_035	SAs/ex	6.2294	205581_PM_s_at
A_050	SAs/ex	5.37222	205581_PM_s_at
A_051	SAs/ex	6.23048	205581_PM_s_at
A_085	SAs/ex	6.21376	205581_PM_s_at
A_103	SAs/ex	6.48608	205581_PM_s_at
A_174	SAs/ex	6.34032	205581_PM_s_at
A_227	SAs/ex	6.65966	205581_PM_s_at
A_235	SAs/ex	6.3911	205581_PM_s_at
A_240	SAs/ex	5.97978	205581_PM_s_at
A_243	SAs/ex	6.49132	205581_PM_s_at
A_300	SAs/ex	6.15672	205581_PM_s_at
A_323	SAs/ex	5.68402	205581_PM_s_at
A_352	SAs/ex	6.49632	205581_PM_s_at
A_452	SAs/ex	5.79992	205581_PM_s_at
A_502	SAs/ex	5.87236	205581_PM_s_at
A_527	SAs/ex	6.0636	205581_PM_s_at
A_553	SAs/ex	6.19538	205581_PM_s_at
A_602	SAs/ex	5.81562	205581_PM_s_at
A_626	SAs/ex	6.8389	205581_PM_s_at
A_632	SAs/ex	5.94356	205581_PM_s_at
A_691	SAs/ex	6.35908	205581_PM_s_at
A_694	SAs/ex	6.51666	205581_PM_s_at

## Sheet: SOD1 mRNA expression IS
PATIENT_NUM	Cohort	SOD1_IS_mRNA expression	SOD1 probe set
A_000	SAn	8.4685	200642_PM_at
A_003	SAn	7.80347	200642_PM_at
A_009	SAn	9.04741	200642_PM_at
A_019	SAn	7.80515	200642_PM_at
A_036	SAn	8.73007	200642_PM_at
A_053	SAn	8.61641	200642_PM_at
A_065	SAn	7.97635	200642_PM_at
A_088	SAn	9.06865	200642_PM_at
A_091	SAn	7.6944	200642_PM_at
A_098	SAn	7.83457	200642_PM_at
A_102	SAn	9.16681	200642_PM_at
A_108	SAn	9.30935	200642_PM_at
A_127	SAn	7.2392	200642_PM_at
A_133	SAn	8.6892	200642_PM_at
A_146	SAn	8.38981	200642_PM_at
A_190	SAn	8.03201	200642_PM_at
A_200	SAn	8.98505	200642_PM_at
A_207	SAn	8.57527	200642_PM_at
A_220	SAn	9.4436	200642_PM_at
A_244	SAn	8.07145	200642_PM_at
A_247	SAn	6.85687	200642_PM_at
A_251	SAn	7.61925	200642_PM_at
A_252	SAn	9.065	200642_PM_at
A_256	SAn	8.90807	200642_PM_at
A_275	SAn	8.7612	200642_PM_at
A_285	SAn	8.23327	200642_PM_at
A_291	SAn	9.55407	200642_PM_at
A_310	SAn	8.51827	200642_PM_at
A_333	SAn	7.65665	200642_PM_at
A_353	SAn	8.8874	200642_PM_at
A_357	SAn	7.60365	200642_PM_at
A_363	SAn	9.11627	200642_PM_at
A_373	SAn	9.2546	200642_PM_at
A_444	SAn	8.2619	200642_PM_at
A_446	SAn	7.3424	200642_PM_at
A_449	SAn	8.6785	200642_PM_at
A_451	SAn	8.78407	200642_PM_at
A_457	SAn	6.37187	200642_PM_at
A_458	SAn	8.68341	200642_PM_at
A_474	SAn	8.93021	200642_PM_at
A_477	SAn	7.99775	200642_PM_at
A_486	SAn	8.03431	200642_PM_at
A_493	SAn	6.76847	200642_PM_at
A_494	SAn	8.67341	200642_PM_at
A_513	SAn	7.99585	200642_PM_at
A_519	SAn	8.9779	200642_PM_at
A_529	SAn	9.51457	200642_PM_at
A_530	SAn	9.37506	200642_PM_at
A_536	SAn	8.6948	200642_PM_at
A_549	SAn	9.19835	200642_PM_at
A_550	SAn	7.67305	200642_PM_at
A_559	SAn	8.0691	200642_PM_at
A_562	SAn	8.99971	200642_PM_at
A_563	SAn	9.12097	200642_PM_at
A_588	SAn	7.51677	200642_PM_at
A_590	SAn	7.98345	200642_PM_at
A_612	SAn	6.17845	200642_PM_at
A_678	SAn	8.6101	200642_PM_at
A_680	SAn	7.6019	200642_PM_at
A_720	SAn	9.58757	200642_PM_at
A_722	SAn	7.66981	200642_PM_at
A_020	SAs/ex	8.59211	200642_PM_at
A_035	SAs/ex	8.9712	200642_PM_at
A_050	SAs/ex	9.68675	200642_PM_at
A_051	SAs/ex	8.52761	200642_PM_at
A_085	SAs/ex	8.66007	200642_PM_at
A_103	SAs/ex	7.91781	200642_PM_at
A_174	SAs/ex	9.09915	200642_PM_at
A_227	SAs/ex	7.63217	200642_PM_at
A_235	SAs/ex	9.1042	200642_PM_at
A_240	SAs/ex	7.79151	200642_PM_at
A_243	SAs/ex	7.32145	200642_PM_at
A_300	SAs/ex	9.96195	200642_PM_at
A_323	SAs/ex	9.36035	200642_PM_at
A_352	SAs/ex	9.02035	200642_PM_at
A_452	SAs/ex	9.06295	200642_PM_at
A_502	SAs/ex	9.48017	200642_PM_at
A_527	SAs/ex	8.3571	200642_PM_at
A_553	SAs/ex	8.82811	200642_PM_at
A_602	SAs/ex	9.06095	200642_PM_at
A_626	SAs/ex	8.884	200642_PM_at
A_632	SAs/ex	9.12797	200642_PM_at
A_691	SAs/ex	7.39941	200642_PM_at
A_694	SAs/ex	8.07187	200642_PM_at

## Sheet: SOD2 mRNA expression IS
PATIENT_NUM	Cohort	SOD2_IS_mRNA expression	SOD2 probe set
A_000	SAn	10.6715	215078_PM_at
A_000	SAn	11.9087	215223_PM_s_at
A_000	SAn	11.7474	216841_PM_s_at
A_000	SAn	11.3225	221477_PM_s_at
A_003	SAn	8.30972	215078_PM_at
A_003	SAn	9.60622	215223_PM_s_at
A_003	SAn	10.6433	216841_PM_s_at
A_003	SAn	10.3216	221477_PM_s_at
A_009	SAn	9.46123	215078_PM_at
A_009	SAn	11.6505	215223_PM_s_at
A_009	SAn	11.1789	216841_PM_s_at
A_009	SAn	10.9234	221477_PM_s_at
A_019	SAn	10.9256	215078_PM_at
A_019	SAn	12.0944	215223_PM_s_at
A_019	SAn	12.0272	216841_PM_s_at
A_019	SAn	11.9337	221477_PM_s_at
A_036	SAn	8.33592	215078_PM_at
A_036	SAn	10.3007	215223_PM_s_at
A_036	SAn	10.8422	216841_PM_s_at
A_036	SAn	10.7444	221477_PM_s_at
A_053	SAn	10.1814	215078_PM_at
A_053	SAn	11.7123	215223_PM_s_at
A_053	SAn	11.262	216841_PM_s_at
A_053	SAn	11.2106	221477_PM_s_at
A_065	SAn	10.4225	215078_PM_at
A_065	SAn	11.9987	215223_PM_s_at
A_065	SAn	12.0474	216841_PM_s_at
A_065	SAn	11.6067	221477_PM_s_at
A_088	SAn	10.0497	215078_PM_at
A_088	SAn	11.8669	215223_PM_s_at
A_088	SAn	11.5258	216841_PM_s_at
A_088	SAn	11.6342	221477_PM_s_at
A_091	SAn	7.0633	215078_PM_at
A_091	SAn	9.0679	215223_PM_s_at
A_091	SAn	8.8161	216841_PM_s_at
A_091	SAn	9.3923	221477_PM_s_at
A_098	SAn	11.0493	215078_PM_at
A_098	SAn	12.302	215223_PM_s_at
A_098	SAn	12.0969	216841_PM_s_at
A_098	SAn	12.0351	221477_PM_s_at
A_102	SAn	9.28303	215078_PM_at
A_102	SAn	11.5339	215223_PM_s_at
A_102	SAn	11.3887	216841_PM_s_at
A_102	SAn	11.0523	221477_PM_s_at
A_108	SAn	9.41155	215078_PM_at
A_108	SAn	11.3604	215223_PM_s_at
A_108	SAn	11.1068	216841_PM_s_at
A_108	SAn	10.819	221477_PM_s_at
A_127	SAn	11.9223	215078_PM_at
A_127	SAn	12.4539	215223_PM_s_at
A_127	SAn	12.3881	216841_PM_s_at
A_127	SAn	11.9467	221477_PM_s_at
A_133	SAn	9.6142	215078_PM_at
A_133	SAn	11.4964	215223_PM_s_at
A_133	SAn	11.3642	216841_PM_s_at
A_133	SAn	11.1521	221477_PM_s_at
A_146	SAn	10.8349	215078_PM_at
A_146	SAn	11.6567	215223_PM_s_at
A_146	SAn	11.6413	216841_PM_s_at
A_146	SAn	11.3432	221477_PM_s_at
A_190	SAn	10.8781	215078_PM_at
A_190	SAn	12.6164	215223_PM_s_at
A_190	SAn	12.3484	216841_PM_s_at
A_190	SAn	12.238	221477_PM_s_at
A_200	SAn	10.3754	215078_PM_at
A_200	SAn	11.0384	215223_PM_s_at
A_200	SAn	10.8343	216841_PM_s_at
A_200	SAn	10.5649	221477_PM_s_at
A_207	SAn	10.7559	215078_PM_at
A_207	SAn	11.8452	215223_PM_s_at
A_207	SAn	11.5293	216841_PM_s_at
A_207	SAn	11.3003	221477_PM_s_at
A_220	SAn	9.7624	215078_PM_at
A_220	SAn	12.1948	215223_PM_s_at
A_220	SAn	11.6997	216841_PM_s_at
A_220	SAn	11.851	221477_PM_s_at
A_244	SAn	10.877	215078_PM_at
A_244	SAn	12.4429	215223_PM_s_at
A_244	SAn	12.2617	216841_PM_s_at
A_244	SAn	12.0842	221477_PM_s_at
A_247	SAn	11.2747	215078_PM_at
A_247	SAn	12.527	215223_PM_s_at
A_247	SAn	11.9689	216841_PM_s_at
A_247	SAn	11.9752	221477_PM_s_at
A_251	SAn	7.32325	215078_PM_at
A_251	SAn	10.1264	215223_PM_s_at
A_251	SAn	10.0516	216841_PM_s_at
A_251	SAn	10.204	221477_PM_s_at
A_252	SAn	10.2386	215078_PM_at
A_252	SAn	11.8293	215223_PM_s_at
A_252	SAn	11.7246	216841_PM_s_at
A_252	SAn	11.4352	221477_PM_s_at
A_256	SAn	9.88832	215078_PM_at
A_256	SAn	12.0503	215223_PM_s_at
A_256	SAn	11.8124	216841_PM_s_at
A_256	SAn	11.4743	221477_PM_s_at
A_275	SAn	8.6613	215078_PM_at
A_275	SAn	11.206	215223_PM_s_at
A_275	SAn	11.01	216841_PM_s_at
A_275	SAn	10.8802	221477_PM_s_at
A_285	SAn	10.7058	215078_PM_at
A_285	SAn	12.021	215223_PM_s_at
A_285	SAn	11.7071	216841_PM_s_at
A_285	SAn	11.5735	221477_PM_s_at
A_291	SAn	9.61222	215078_PM_at
A_291	SAn	11.1701	215223_PM_s_at
A_291	SAn	10.9239	216841_PM_s_at
A_291	SAn	10.4663	221477_PM_s_at
A_310	SAn	8.36732	215078_PM_at
A_310	SAn	10.3968	215223_PM_s_at
A_310	SAn	10.0787	216841_PM_s_at
A_310	SAn	10.2744	221477_PM_s_at
A_333	SAn	10.9824	215078_PM_at
A_333	SAn	12.4493	215223_PM_s_at
A_333	SAn	12.1703	216841_PM_s_at
A_333	SAn	11.764	221477_PM_s_at
A_353	SAn	9.7712	215078_PM_at
A_353	SAn	11.3818	215223_PM_s_at
A_353	SAn	10.8944	216841_PM_s_at
A_353	SAn	10.3353	221477_PM_s_at
A_357	SAn	10.123	215078_PM_at
A_357	SAn	11.4838	215223_PM_s_at
A_357	SAn	11.3938	216841_PM_s_at
A_357	SAn	11.1928	221477_PM_s_at
A_363	SAn	9.08422	215078_PM_at
A_363	SAn	11.6146	215223_PM_s_at
A_363	SAn	11.3689	216841_PM_s_at
A_363	SAn	11.3419	221477_PM_s_at
A_373	SAn	10.3629	215078_PM_at
A_373	SAn	12.097	215223_PM_s_at
A_373	SAn	11.6996	216841_PM_s_at
A_373	SAn	11.1286	221477_PM_s_at
A_444	SAn	8.977	215078_PM_at
A_444	SAn	11.0028	215223_PM_s_at
A_444	SAn	10.6808	216841_PM_s_at
A_444	SAn	10.3591	221477_PM_s_at
A_446	SAn	9.5492	215078_PM_at
A_446	SAn	11.4611	215223_PM_s_at
A_446	SAn	11.4689	216841_PM_s_at
A_446	SAn	11.1996	221477_PM_s_at
A_449	SAn	9.0209	215078_PM_at
A_449	SAn	10.7715	215223_PM_s_at
A_449	SAn	10.4674	216841_PM_s_at
A_449	SAn	10.9716	221477_PM_s_at
A_451	SAn	10.1858	215078_PM_at
A_451	SAn	11.8233	215223_PM_s_at
A_451	SAn	11.5258	216841_PM_s_at
A_451	SAn	11.3088	221477_PM_s_at
A_457	SAn	10.6063	215078_PM_at
A_457	SAn	12.3382	215223_PM_s_at
A_457	SAn	12.2301	216841_PM_s_at
A_457	SAn	11.5845	221477_PM_s_at
A_458	SAn	9.43783	215078_PM_at
A_458	SAn	11.8538	215223_PM_s_at
A_458	SAn	11.4409	216841_PM_s_at
A_458	SAn	11.3177	221477_PM_s_at
A_474	SAn	10.5823	215078_PM_at
A_474	SAn	12.0286	215223_PM_s_at
A_474	SAn	11.6785	216841_PM_s_at
A_474	SAn	11.413	221477_PM_s_at
A_477	SAn	11.1034	215078_PM_at
A_477	SAn	12.566	215223_PM_s_at
A_477	SAn	12.2074	216841_PM_s_at
A_477	SAn	12.0459	221477_PM_s_at
A_486	SAn	9.23053	215078_PM_at
A_486	SAn	11.366	215223_PM_s_at
A_486	SAn	11.2265	216841_PM_s_at
A_486	SAn	11.0404	221477_PM_s_at
A_493	SAn	11.1088	215078_PM_at
A_493	SAn	12.5615	215223_PM_s_at
A_493	SAn	12.1352	216841_PM_s_at
A_493	SAn	11.9684	221477_PM_s_at
A_494	SAn	9.09333	215078_PM_at
A_494	SAn	10.9149	215223_PM_s_at
A_494	SAn	10.7893	216841_PM_s_at
A_494	SAn	10.4672	221477_PM_s_at
A_513	SAn	10.9848	215078_PM_at
A_513	SAn	12.7508	215223_PM_s_at
A_513	SAn	12.6156	216841_PM_s_at
A_513	SAn	12.4181	221477_PM_s_at
A_519	SAn	9.8593	215078_PM_at
A_519	SAn	11.5333	215223_PM_s_at
A_519	SAn	11.3568	216841_PM_s_at
A_519	SAn	11.0653	221477_PM_s_at
A_529	SAn	9.76002	215078_PM_at
A_529	SAn	11.4534	215223_PM_s_at
A_529	SAn	11.2309	216841_PM_s_at
A_529	SAn	11.0434	221477_PM_s_at
A_530	SAn	8.87518	215078_PM_at
A_530	SAn	11.1143	215223_PM_s_at
A_530	SAn	10.6721	216841_PM_s_at
A_530	SAn	10.3611	221477_PM_s_at
A_536	SAn	8.5874	215078_PM_at
A_536	SAn	11.3855	215223_PM_s_at
A_536	SAn	11.1012	216841_PM_s_at
A_536	SAn	10.7754	221477_PM_s_at
A_549	SAn	8.11425	215078_PM_at
A_549	SAn	9.73314	215223_PM_s_at
A_549	SAn	9.26721	216841_PM_s_at
A_549	SAn	9.25872	221477_PM_s_at
A_550	SAn	11.4688	215078_PM_at
A_550	SAn	12.2687	215223_PM_s_at
A_550	SAn	12.2227	216841_PM_s_at
A_550	SAn	12.3282	221477_PM_s_at
A_559	SAn	10.337	215078_PM_at
A_559	SAn	12.2805	215223_PM_s_at
A_559	SAn	12.1299	216841_PM_s_at
A_559	SAn	11.8103	221477_PM_s_at
A_562	SAn	9.76283	215078_PM_at
A_562	SAn	11.695	215223_PM_s_at
A_562	SAn	11.5395	216841_PM_s_at
A_562	SAn	11.2501	221477_PM_s_at
A_563	SAn	10.646	215078_PM_at
A_563	SAn	12.394	215223_PM_s_at
A_563	SAn	12.0166	216841_PM_s_at
A_563	SAn	11.6567	221477_PM_s_at
A_588	SAn	9.16352	215078_PM_at
A_588	SAn	10.9832	215223_PM_s_at
A_588	SAn	11.1392	216841_PM_s_at
A_588	SAn	11.0148	221477_PM_s_at
A_590	SAn	10.8191	215078_PM_at
A_590	SAn	12.0664	215223_PM_s_at
A_590	SAn	12.0659	216841_PM_s_at
A_590	SAn	11.9868	221477_PM_s_at
A_612	SAn	11.1021	215078_PM_at
A_612	SAn	12.1663	215223_PM_s_at
A_612	SAn	12.0699	216841_PM_s_at
A_612	SAn	11.853	221477_PM_s_at
A_678	SAn	10.5429	215078_PM_at
A_678	SAn	12.1472	215223_PM_s_at
A_678	SAn	11.9194	216841_PM_s_at
A_678	SAn	11.7526	221477_PM_s_at
A_680	SAn	10.6406	215078_PM_at
A_680	SAn	12.5062	215223_PM_s_at
A_680	SAn	12.1763	216841_PM_s_at
A_680	SAn	12.1643	221477_PM_s_at
A_720	SAn	10.1667	215078_PM_at
A_720	SAn	11.9335	215223_PM_s_at
A_720	SAn	11.6817	216841_PM_s_at
A_720	SAn	11.3663	221477_PM_s_at
A_722	SAn	9.34003	215078_PM_at
A_722	SAn	11.7999	215223_PM_s_at
A_722	SAn	11.7702	216841_PM_s_at
A_722	SAn	11.5029	221477_PM_s_at
A_020	SAs/ex	8.40753	215078_PM_at
A_020	SAs/ex	10.0015	215223_PM_s_at
A_020	SAs/ex	9.72393	216841_PM_s_at
A_020	SAs/ex	9.94624	221477_PM_s_at
A_035	SAs/ex	10.0907	215078_PM_at
A_035	SAs/ex	11.8267	215223_PM_s_at
A_035	SAs/ex	11.5325	216841_PM_s_at
A_035	SAs/ex	11.2246	221477_PM_s_at
A_050	SAs/ex	8.72025	215078_PM_at
A_050	SAs/ex	11.573	215223_PM_s_at
A_050	SAs/ex	11.0909	216841_PM_s_at
A_050	SAs/ex	10.4749	221477_PM_s_at
A_051	SAs/ex	10.0303	215078_PM_at
A_051	SAs/ex	12.0347	215223_PM_s_at
A_051	SAs/ex	11.6199	216841_PM_s_at
A_051	SAs/ex	11.5861	221477_PM_s_at
A_085	SAs/ex	8.02812	215078_PM_at
A_085	SAs/ex	10.3592	215223_PM_s_at
A_085	SAs/ex	10.3961	216841_PM_s_at
A_085	SAs/ex	10.6399	221477_PM_s_at
A_103	SAs/ex	10.9477	215078_PM_at
A_103	SAs/ex	12.1221	215223_PM_s_at
A_103	SAs/ex	11.9207	216841_PM_s_at
A_103	SAs/ex	11.5856	221477_PM_s_at
A_174	SAs/ex	9.77075	215078_PM_at
A_174	SAs/ex	11.5483	215223_PM_s_at
A_174	SAs/ex	11.1505	216841_PM_s_at
A_174	SAs/ex	10.8965	221477_PM_s_at
A_227	SAs/ex	9.49712	215078_PM_at
A_227	SAs/ex	11.5272	215223_PM_s_at
A_227	SAs/ex	10.7898	216841_PM_s_at
A_227	SAs/ex	11.3537	221477_PM_s_at
A_235	SAs/ex	9.749	215078_PM_at
A_235	SAs/ex	11.8799	215223_PM_s_at
A_235	SAs/ex	11.575	216841_PM_s_at
A_235	SAs/ex	11.244	221477_PM_s_at
A_240	SAs/ex	10.1669	215078_PM_at
A_240	SAs/ex	11.824	215223_PM_s_at
A_240	SAs/ex	11.6472	216841_PM_s_at
A_240	SAs/ex	11.4944	221477_PM_s_at
A_243	SAs/ex	7.15625	215078_PM_at
A_243	SAs/ex	11.0191	215223_PM_s_at
A_243	SAs/ex	10.4015	216841_PM_s_at
A_243	SAs/ex	9.84022	221477_PM_s_at
A_300	SAs/ex	9.18165	215078_PM_at
A_300	SAs/ex	11.0434	215223_PM_s_at
A_300	SAs/ex	10.691	216841_PM_s_at
A_300	SAs/ex	10.6443	221477_PM_s_at
A_323	SAs/ex	9.56275	215078_PM_at
A_323	SAs/ex	11.1528	215223_PM_s_at
A_323	SAs/ex	10.7109	216841_PM_s_at
A_323	SAs/ex	10.3774	221477_PM_s_at
A_352	SAs/ex	10.2083	215078_PM_at
A_352	SAs/ex	11.2232	215223_PM_s_at
A_352	SAs/ex	11.356	216841_PM_s_at
A_352	SAs/ex	11.4308	221477_PM_s_at
A_452	SAs/ex	8.97205	215078_PM_at
A_452	SAs/ex	10.7954	215223_PM_s_at
A_452	SAs/ex	10.5072	216841_PM_s_at
A_452	SAs/ex	10.221	221477_PM_s_at
A_502	SAs/ex	8.20822	215078_PM_at
A_502	SAs/ex	10.8323	215223_PM_s_at
A_502	SAs/ex	10.19	216841_PM_s_at
A_502	SAs/ex	9.36305	221477_PM_s_at
A_527	SAs/ex	9.281	215078_PM_at
A_527	SAs/ex	11.4917	215223_PM_s_at
A_527	SAs/ex	11.4834	216841_PM_s_at
A_527	SAs/ex	11.2347	221477_PM_s_at
A_553	SAs/ex	9.26023	215078_PM_at
A_553	SAs/ex	11.3375	215223_PM_s_at
A_553	SAs/ex	11.4401	216841_PM_s_at
A_553	SAs/ex	11.3824	221477_PM_s_at
A_602	SAs/ex	10.8445	215078_PM_at
A_602	SAs/ex	12.0805	215223_PM_s_at
A_602	SAs/ex	11.8623	216841_PM_s_at
A_602	SAs/ex	11.7587	221477_PM_s_at
A_626	SAs/ex	10.1257	215078_PM_at
A_626	SAs/ex	11.1965	215223_PM_s_at
A_626	SAs/ex	11.2473	216841_PM_s_at
A_626	SAs/ex	10.8652	221477_PM_s_at
A_632	SAs/ex	9.90262	215078_PM_at
A_632	SAs/ex	11.821	215223_PM_s_at
A_632	SAs/ex	11.1784	216841_PM_s_at
A_632	SAs/ex	11.1319	221477_PM_s_at
A_691	SAs/ex	11.6525	215078_PM_at
A_691	SAs/ex	12.3499	215223_PM_s_at
A_691	SAs/ex	12.1611	216841_PM_s_at
A_691	SAs/ex	11.987	221477_PM_s_at
A_694	SAs/ex	11.4641	215078_PM_at
A_694	SAs/ex	12.5793	215223_PM_s_at
A_694	SAs/ex	12.1304	216841_PM_s_at
A_694	SAs/ex	12.1916	221477_PM_s_at

## Sheet: CAT mRNA expression IS
PATIENT_NUM	Cohort	CAT_IS_mRNA expression	CAT probe set
A_000	SAn	6.6586	211922_PM_s_at
A_000	SAn	6.8503	201432_PM_at
A_003	SAn	8.45795	211922_PM_s_at
A_003	SAn	6.90124	201432_PM_at
A_009	SAn	8.41537	211922_PM_s_at
A_009	SAn	9.24076	201432_PM_at
A_019	SAn	7.93472	211922_PM_s_at
A_019	SAn	9.11984	201432_PM_at
A_036	SAn	8.42715	211922_PM_s_at
A_036	SAn	9.74234	201432_PM_at
A_053	SAn	8.00447	211922_PM_s_at
A_053	SAn	8.83126	201432_PM_at
A_065	SAn	7.21702	211922_PM_s_at
A_065	SAn	8.65204	201432_PM_at
A_088	SAn	7.48202	211922_PM_s_at
A_088	SAn	8.14024	201432_PM_at
A_091	SAn	8.3658	211922_PM_s_at
A_091	SAn	9.5014	201432_PM_at
A_098	SAn	7.14396	211922_PM_s_at
A_098	SAn	8.41784	201432_PM_at
A_102	SAn	8.49597	211922_PM_s_at
A_102	SAn	9.51006	201432_PM_at
A_108	SAn	9.26742	211922_PM_s_at
A_108	SAn	10.3466	201432_PM_at
A_127	SAn	8.506	211922_PM_s_at
A_127	SAn	7.9952	201432_PM_at
A_133	SAn	8.1691	211922_PM_s_at
A_133	SAn	8.7668	201432_PM_at
A_146	SAn	7.97527	211922_PM_s_at
A_146	SAn	8.23336	201432_PM_at
A_190	SAn	7.65087	211922_PM_s_at
A_190	SAn	8.00756	201432_PM_at
A_200	SAn	7.94142	211922_PM_s_at
A_200	SAn	9.50364	201432_PM_at
A_207	SAn	7.93075	211922_PM_s_at
A_207	SAn	9.29534	201432_PM_at
A_220	SAn	6.7348	211922_PM_s_at
A_220	SAn	8.1915	201432_PM_at
A_244	SAn	7.57052	211922_PM_s_at
A_244	SAn	7.79094	201432_PM_at
A_247	SAn	6.89996	211922_PM_s_at
A_247	SAn	8.39824	201432_PM_at
A_251	SAn	7.52232	211922_PM_s_at
A_251	SAn	7.79964	201432_PM_at
A_252	SAn	8.2428	211922_PM_s_at
A_252	SAn	8.4068	201432_PM_at
A_256	SAn	7.65046	211922_PM_s_at
A_256	SAn	8.63784	201432_PM_at
A_275	SAn	8.1983	211922_PM_s_at
A_275	SAn	9.6646	201432_PM_at
A_285	SAn	7.98566	211922_PM_s_at
A_285	SAn	7.94434	201432_PM_at
A_291	SAn	8.94115	211922_PM_s_at
A_291	SAn	9.83154	201432_PM_at
A_310	SAn	7.02755	211922_PM_s_at
A_310	SAn	8.41144	201432_PM_at
A_333	SAn	7.36192	211922_PM_s_at
A_333	SAn	7.45044	201432_PM_at
A_353	SAn	7.725	211922_PM_s_at
A_353	SAn	8.7587	201432_PM_at
A_357	SAn	8.15919	211922_PM_s_at
A_357	SAn	9.08423	201432_PM_at
A_363	SAn	8.59255	211922_PM_s_at
A_363	SAn	9.46524	201432_PM_at
A_373	SAn	8.2451	211922_PM_s_at
A_373	SAn	9.3535	201432_PM_at
A_444	SAn	7.9938	211922_PM_s_at
A_444	SAn	8.3066	201432_PM_at
A_446	SAn	7.823	211922_PM_s_at
A_446	SAn	8.3394	201432_PM_at
A_449	SAn	8.3441	211922_PM_s_at
A_449	SAn	9.0858	201432_PM_at
A_451	SAn	7.65685	211922_PM_s_at
A_451	SAn	7.91694	201432_PM_at
A_457	SAn	6.95365	211922_PM_s_at
A_457	SAn	7.13154	201432_PM_at
A_458	SAn	7.70877	211922_PM_s_at
A_458	SAn	8.67236	201432_PM_at
A_474	SAn	7.68437	211922_PM_s_at
A_474	SAn	8.64036	201432_PM_at
A_477	SAn	7.35602	211922_PM_s_at
A_477	SAn	8.53934	201432_PM_at
A_486	SAn	8.00607	211922_PM_s_at
A_486	SAn	7.98396	201432_PM_at
A_493	SAn	6.57405	211922_PM_s_at
A_493	SAn	5.20954	201432_PM_at
A_494	SAn	8.31287	211922_PM_s_at
A_494	SAn	8.85516	201432_PM_at
A_513	SAn	5.00792	211922_PM_s_at
A_513	SAn	3.68564	201432_PM_at
A_519	SAn	7.9327	211922_PM_s_at
A_519	SAn	8.5124	201432_PM_at
A_529	SAn	9.00485	211922_PM_s_at
A_529	SAn	10.2395	201432_PM_at
A_530	SAn	8.33447	211922_PM_s_at
A_530	SAn	9.20326	201432_PM_at
A_536	SAn	8.428	211922_PM_s_at
A_536	SAn	7.6522	201432_PM_at
A_549	SAn	8.92372	211922_PM_s_at
A_549	SAn	9.91294	201432_PM_at
A_550	SAn	6.93292	211922_PM_s_at
A_550	SAn	7.04544	201432_PM_at
A_559	SAn	8.1346	211922_PM_s_at
A_559	SAn	8.55	201432_PM_at
A_562	SAn	8.36277	211922_PM_s_at
A_562	SAn	8.46576	201432_PM_at
A_563	SAn	8.28515	211922_PM_s_at
A_563	SAn	9.47984	201432_PM_at
A_588	SAn	8.35776	211922_PM_s_at
A_588	SAn	7.86594	201432_PM_at
A_590	SAn	7.52232	211922_PM_s_at
A_590	SAn	8.41494	201432_PM_at
A_612	SAn	6.54702	211922_PM_s_at
A_612	SAn	5.66694	201432_PM_at
A_678	SAn	8.062	211922_PM_s_at
A_678	SAn	8.8239	201432_PM_at
A_680	SAn	5.7268	211922_PM_s_at
A_680	SAn	6.704	201432_PM_at
A_720	SAn	7.67696	211922_PM_s_at
A_720	SAn	8.90414	201432_PM_at
A_722	SAn	7.96417	211922_PM_s_at
A_722	SAn	9.23316	201432_PM_at
A_020	SAs/ex	7.91317	211922_PM_s_at
A_020	SAs/ex	8.96656	201432_PM_at
A_035	SAs/ex	7.7925	211922_PM_s_at
A_035	SAs/ex	8.5955	201432_PM_at
A_050	SAs/ex	8.96972	211922_PM_s_at
A_050	SAs/ex	10.2372	201432_PM_at
A_051	SAs/ex	8.04027	211922_PM_s_at
A_051	SAs/ex	8.77996	201432_PM_at
A_085	SAs/ex	7.73255	211922_PM_s_at
A_085	SAs/ex	8.23374	201432_PM_at
A_103	SAs/ex	8.11737	211922_PM_s_at
A_103	SAs/ex	8.42606	201432_PM_at
A_174	SAs/ex	8.12012	211922_PM_s_at
A_174	SAs/ex	9.49284	201432_PM_at
A_227	SAs/ex	7.36066	211922_PM_s_at
A_227	SAs/ex	8.88754	201432_PM_at
A_235	SAs/ex	7.1408	211922_PM_s_at
A_235	SAs/ex	8.7548	201432_PM_at
A_240	SAs/ex	7.67357	211922_PM_s_at
A_240	SAs/ex	8.76956	201432_PM_at
A_243	SAs/ex	5.98942	211922_PM_s_at
A_243	SAs/ex	7.05774	201432_PM_at
A_300	SAs/ex	7.79652	211922_PM_s_at
A_300	SAs/ex	9.76844	201432_PM_at
A_323	SAs/ex	9.23632	211922_PM_s_at
A_323	SAs/ex	10.2545	201432_PM_at
A_352	SAs/ex	9.41612	211922_PM_s_at
A_352	SAs/ex	9.66654	201432_PM_at
A_452	SAs/ex	8.39272	211922_PM_s_at
A_452	SAs/ex	9.79824	201432_PM_at
A_502	SAs/ex	8.73935	211922_PM_s_at
A_502	SAs/ex	9.91324	201432_PM_at
A_527	SAs/ex	8.5561	211922_PM_s_at
A_527	SAs/ex	9.4891	201432_PM_at
A_553	SAs/ex	8.10357	211922_PM_s_at
A_553	SAs/ex	9.27116	201432_PM_at
A_602	SAs/ex	7.98602	211922_PM_s_at
A_602	SAs/ex	9.02334	201432_PM_at
A_626	SAs/ex	8.4027	211922_PM_s_at
A_626	SAs/ex	9.5009	201432_PM_at
A_632	SAs/ex	8.41456	211922_PM_s_at
A_632	SAs/ex	9.48354	201432_PM_at
A_691	SAs/ex	6.41567	211922_PM_s_at
A_691	SAs/ex	7.18736	201432_PM_at
A_694	SAs/ex	7.10836	211922_PM_s_at
A_694	SAs/ex	7.68794	201432_PM_at

## Sheet: GPX1 mRNA expression
PATIENT_NUM	Cohort	GPX1_IS_mRNA expression	GPX1 probe set
A_000	SAn	9.4135	200736_PM_s_at
A_003	SAn	9.24548	200736_PM_s_at
A_009	SAn	10.0196	200736_PM_s_at
A_019	SAn	9.50622	200736_PM_s_at
A_036	SAn	9.75948	200736_PM_s_at
A_053	SAn	10.4464	200736_PM_s_at
A_065	SAn	9.81262	200736_PM_s_at
A_088	SAn	9.72942	200736_PM_s_at
A_091	SAn	9.8188	200736_PM_s_at
A_098	SAn	9.70968	200736_PM_s_at
A_102	SAn	10.1746	200736_PM_s_at
A_108	SAn	10.0934	200736_PM_s_at
A_127	SAn	7.1778	200736_PM_s_at
A_133	SAn	10.0864	200736_PM_s_at
A_146	SAn	9.41136	200736_PM_s_at
A_190	SAn	8.98906	200736_PM_s_at
A_200	SAn	10.2694	200736_PM_s_at
A_207	SAn	9.69658	200736_PM_s_at
A_220	SAn	9.8669	200736_PM_s_at
A_244	SAn	9.27872	200736_PM_s_at
A_247	SAn	7.82888	200736_PM_s_at
A_251	SAn	10.3567	200736_PM_s_at
A_252	SAn	9.6017	200736_PM_s_at
A_256	SAn	10.2179	200736_PM_s_at
A_275	SAn	10.3843	200736_PM_s_at
A_285	SAn	9.88458	200736_PM_s_at
A_291	SAn	10.4097	200736_PM_s_at
A_310	SAn	9.97588	200736_PM_s_at
A_333	SAn	9.33932	200736_PM_s_at
A_353	SAn	10.4892	200736_PM_s_at
A_357	SAn	9.34933	200736_PM_s_at
A_363	SAn	10.3042	200736_PM_s_at
A_373	SAn	10.3055	200736_PM_s_at
A_444	SAn	9.7428	200736_PM_s_at
A_446	SAn	8.7057	200736_PM_s_at
A_449	SAn	9.151	200736_PM_s_at
A_451	SAn	9.42488	200736_PM_s_at
A_457	SAn	7.59608	200736_PM_s_at
A_458	SAn	10.1221	200736_PM_s_at
A_474	SAn	9.17366	200736_PM_s_at
A_477	SAn	9.08982	200736_PM_s_at
A_486	SAn	9.44996	200736_PM_s_at
A_493	SAn	7.95418	200736_PM_s_at
A_494	SAn	10.0593	200736_PM_s_at
A_513	SAn	8.99102	200736_PM_s_at
A_519	SAn	10.0111	200736_PM_s_at
A_529	SAn	10.5426	200736_PM_s_at
A_530	SAn	10.4073	200736_PM_s_at
A_536	SAn	10.3346	200736_PM_s_at
A_549	SAn	10.0521	200736_PM_s_at
A_550	SAn	8.62552	200736_PM_s_at
A_559	SAn	8.6314	200736_PM_s_at
A_562	SAn	10.3233	200736_PM_s_at
A_563	SAn	9.78178	200736_PM_s_at
A_588	SAn	9.71958	200736_PM_s_at
A_590	SAn	9.13202	200736_PM_s_at
A_612	SAn	7.21712	200736_PM_s_at
A_678	SAn	9.8717	200736_PM_s_at
A_680	SAn	9.3286	200736_PM_s_at
A_720	SAn	10.2828	200736_PM_s_at
A_722	SAn	9.16786	200736_PM_s_at
A_020	SAs/ex	9.80126	200736_PM_s_at
A_035	SAs/ex	10.1023	200736_PM_s_at
A_050	SAs/ex	10.5655	200736_PM_s_at
A_051	SAs/ex	9.81926	200736_PM_s_at
A_085	SAs/ex	9.91618	200736_PM_s_at
A_103	SAs/ex	9.29286	200736_PM_s_at
A_174	SAs/ex	10.151	200736_PM_s_at
A_227	SAs/ex	8.65538	200736_PM_s_at
A_235	SAs/ex	10.046	200736_PM_s_at
A_240	SAs/ex	9.34916	200736_PM_s_at
A_243	SAs/ex	9.05892	200736_PM_s_at
A_300	SAs/ex	10.5302	200736_PM_s_at
A_323	SAs/ex	9.95812	200736_PM_s_at
A_352	SAs/ex	9.74622	200736_PM_s_at
A_452	SAs/ex	9.98652	200736_PM_s_at
A_502	SAs/ex	10.6236	200736_PM_s_at
A_527	SAs/ex	9.6518	200736_PM_s_at
A_553	SAs/ex	9.82346	200736_PM_s_at
A_602	SAs/ex	9.86602	200736_PM_s_at
A_626	SAs/ex	10.0956	200736_PM_s_at
A_632	SAs/ex	9.67078	200736_PM_s_at
A_691	SAs/ex	8.38886	200736_PM_s_at
A_694	SAs/ex	8.93838	200736_PM_s_at
