# Supplementary material for: Enhanced oxidative stress in smoking and ex-smoking severe asthma in the U-BIOPRED cohort
Source: PLoS One. 2018 Sep 21;13(9):e0203874. doi: 10.1371/journal.pone.0203874 (PMC6150501; doi:10.1371/journal.pone.0203874)
Supplement: S4 File — (XLSX) [file pone.0203874.s009.xlsx]

## Sheet: SOD1 mRNA expression BB
PATIENT_NUM	Cohort	SOD1_BB_mRNA expression	SOD1 probe set
A_031	SAn	8.5846	200642_PM_at
A_053	SAn	8.3937	200642_PM_at
A_076	SAn	8.8896	200642_PM_at
A_089	SAn	8.6959	200642_PM_at
A_094	SAn	7.924	200642_PM_at
A_098	SAn	7.9068	200642_PM_at
A_101	SAn	8.3463	200642_PM_at
A_102	SAn	8.1029	200642_PM_at
A_110	SAn	8.6264	200642_PM_at
A_157	SAn	8.6191	200642_PM_at
A_204	SAn	8.2452	200642_PM_at
A_223	SAn	8.011	200642_PM_at
A_226	SAn	8.1951	200642_PM_at
A_283	SAn	8.0287	200642_PM_at
A_289	SAn	8.0918	200642_PM_at
A_291	SAn	8.4228	200642_PM_at
A_313	SAn	8.0635	200642_PM_at
A_314	SAn	8.0839	200642_PM_at
A_327	SAn	8.9139	200642_PM_at
A_357	SAn	8.507	200642_PM_at
A_358	SAn	8.8742	200642_PM_at
A_403	SAn	8.4963	200642_PM_at
A_407	SAn	7.4731	200642_PM_at
A_419	SAn	8.759	200642_PM_at
A_431	SAn	8.0694	200642_PM_at
A_446	SAn	8.4768	200642_PM_at
A_459	SAn	8.4558	200642_PM_at
A_477	SAn	8.2227	200642_PM_at
A_505	SAn	8.0479	200642_PM_at
A_519	SAn	8.8076	200642_PM_at
A_530	SAn	8.0026	200642_PM_at
A_555	SAn	8.514	200642_PM_at
A_561	SAn	8.2939	200642_PM_at
A_563	SAn	8.2692	200642_PM_at
A_584	SAn	8.3652	200642_PM_at
A_614	SAn	8.4666	200642_PM_at
A_643	SAn	8.8035	200642_PM_at
A_665	SAn	8.2386	200642_PM_at
A_698	SAn	8.4981	200642_PM_at
A_715	SAn	8.6908	200642_PM_at
A_055	SAs/ex	8.3828	200642_PM_at
A_093	SAs/ex	8.3658	200642_PM_at
A_103	SAs/ex	7.8708	200642_PM_at
A_254	SAs/ex	8.2391	200642_PM_at
A_258	SAs/ex	8.6319	200642_PM_at
A_462	SAs/ex	8.121	200642_PM_at
A_502	SAs/ex	8.1384	200642_PM_at
A_507	SAs/ex	8.319	200642_PM_at
A_527	SAs/ex	8.5389	200642_PM_at
A_573	SAs/ex	8.2887	200642_PM_at
A_594	SAs/ex	8.4123	200642_PM_at
A_609	SAs/ex	8.3143	200642_PM_at
A_696	SAs/ex	8.2566	200642_PM_at

## Sheet: SOD2 mRNA expression BB
PATIENT_NUM	Cohort	SOD2_BB_mRNA expression	SOD2 probe set
A_031	SAn	6.8825	215223_PM_s_at
A_031	SAn	6.2687	216841_PM_s_at
A_031	SAn	5.8049	221477_PM_s_at
A_053	SAn	6.7389	215223_PM_s_at
A_053	SAn	6.4259	216841_PM_s_at
A_053	SAn	6.288	221477_PM_s_at
A_076	SAn	6.7464	215223_PM_s_at
A_076	SAn	5.4849	216841_PM_s_at
A_076	SAn	6.0976	221477_PM_s_at
A_089	SAn	7.0465	215223_PM_s_at
A_089	SAn	6.3063	216841_PM_s_at
A_089	SAn	6.4726	221477_PM_s_at
A_094	SAn	7.1688	215223_PM_s_at
A_094	SAn	6.4654	216841_PM_s_at
A_094	SAn	5.7386	221477_PM_s_at
A_098	SAn	6.4929	215223_PM_s_at
A_098	SAn	5.8191	216841_PM_s_at
A_098	SAn	6.035	221477_PM_s_at
A_101	SAn	6.8865	215223_PM_s_at
A_101	SAn	6.0486	216841_PM_s_at
A_101	SAn	6.2248	221477_PM_s_at
A_102	SAn	6.7426	215223_PM_s_at
A_102	SAn	6.5278	216841_PM_s_at
A_102	SAn	6.0182	221477_PM_s_at
A_110	SAn	6.7588	215223_PM_s_at
A_110	SAn	6.1523	216841_PM_s_at
A_110	SAn	5.7973	221477_PM_s_at
A_157	SAn	9.6903	215223_PM_s_at
A_157	SAn	8.5904	216841_PM_s_at
A_157	SAn	8.4879	221477_PM_s_at
A_204	SAn	7.1335	215223_PM_s_at
A_204	SAn	6.713	216841_PM_s_at
A_204	SAn	6.4894	221477_PM_s_at
A_223	SAn	6.6465	215223_PM_s_at
A_223	SAn	6.086	216841_PM_s_at
A_223	SAn	6.0322	221477_PM_s_at
A_226	SAn	6.867	215223_PM_s_at
A_226	SAn	6.3624	216841_PM_s_at
A_226	SAn	6.2558	221477_PM_s_at
A_283	SAn	6.5727	215223_PM_s_at
A_283	SAn	6.2176	216841_PM_s_at
A_283	SAn	6.3252	221477_PM_s_at
A_289	SAn	6.6636	215223_PM_s_at
A_289	SAn	6.1725	216841_PM_s_at
A_289	SAn	6.288	221477_PM_s_at
A_291	SAn	6.6252	215223_PM_s_at
A_291	SAn	6.1243	216841_PM_s_at
A_291	SAn	6.092	221477_PM_s_at
A_313	SAn	7.9389	215223_PM_s_at
A_313	SAn	6.9474	216841_PM_s_at
A_313	SAn	6.9126	221477_PM_s_at
A_314	SAn	7.8612	215223_PM_s_at
A_314	SAn	7.2428	216841_PM_s_at
A_314	SAn	7.1571	221477_PM_s_at
A_327	SAn	6.758	215223_PM_s_at
A_327	SAn	5.6825	216841_PM_s_at
A_327	SAn	6.3286	221477_PM_s_at
A_357	SAn	6.999	215223_PM_s_at
A_357	SAn	6.494	216841_PM_s_at
A_357	SAn	5.9155	221477_PM_s_at
A_358	SAn	6.5095	215223_PM_s_at
A_358	SAn	5.9031	216841_PM_s_at
A_358	SAn	5.5106	221477_PM_s_at
A_403	SAn	6.9097	215223_PM_s_at
A_403	SAn	6.2061	216841_PM_s_at
A_403	SAn	6.4253	221477_PM_s_at
A_407	SAn	7.8543	215223_PM_s_at
A_407	SAn	7.3143	216841_PM_s_at
A_407	SAn	6.7903	221477_PM_s_at
A_419	SAn	6.2364	215223_PM_s_at
A_419	SAn	5.7048	216841_PM_s_at
A_419	SAn	6.2454	221477_PM_s_at
A_431	SAn	6.6121	215223_PM_s_at
A_431	SAn	5.8001	216841_PM_s_at
A_431	SAn	5.8526	221477_PM_s_at
A_446	SAn	7.0488	215223_PM_s_at
A_446	SAn	6.7454	216841_PM_s_at
A_446	SAn	6.2032	221477_PM_s_at
A_459	SAn	7.4143	215223_PM_s_at
A_459	SAn	6.2865	216841_PM_s_at
A_459	SAn	6.7359	221477_PM_s_at
A_477	SAn	8.5416	215223_PM_s_at
A_477	SAn	8.5103	216841_PM_s_at
A_477	SAn	7.8811	221477_PM_s_at
A_505	SAn	6.82	215223_PM_s_at
A_505	SAn	6.3513	216841_PM_s_at
A_505	SAn	6.2558	221477_PM_s_at
A_519	SAn	6.9782	215223_PM_s_at
A_519	SAn	6.6273	216841_PM_s_at
A_519	SAn	6.5825	221477_PM_s_at
A_530	SAn	6.746	215223_PM_s_at
A_530	SAn	6.2307	216841_PM_s_at
A_530	SAn	5.7619	221477_PM_s_at
A_555	SAn	6.026	215223_PM_s_at
A_555	SAn	5.273	216841_PM_s_at
A_555	SAn	5.5591	221477_PM_s_at
A_561	SAn	6.8538	215223_PM_s_at
A_561	SAn	5.9852	216841_PM_s_at
A_561	SAn	5.5435	221477_PM_s_at
A_563	SAn	6.5456	215223_PM_s_at
A_563	SAn	5.89	216841_PM_s_at
A_563	SAn	5.4895	221477_PM_s_at
A_584	SAn	7.6981	215223_PM_s_at
A_584	SAn	6.5964	216841_PM_s_at
A_584	SAn	6.8282	221477_PM_s_at
A_614	SAn	6.8259	215223_PM_s_at
A_614	SAn	6.2564	216841_PM_s_at
A_614	SAn	6.3612	221477_PM_s_at
A_643	SAn	6.659	215223_PM_s_at
A_643	SAn	6.1911	216841_PM_s_at
A_643	SAn	6.3694	221477_PM_s_at
A_665	SAn	6.5754	215223_PM_s_at
A_665	SAn	5.4921	216841_PM_s_at
A_665	SAn	5.6041	221477_PM_s_at
A_698	SAn	6.8599	215223_PM_s_at
A_698	SAn	6.0552	216841_PM_s_at
A_698	SAn	6.3236	221477_PM_s_at
A_715	SAn	6.9416	215223_PM_s_at
A_715	SAn	6.5536	216841_PM_s_at
A_715	SAn	6.1464	221477_PM_s_at
A_055	SAs/ex	5.9242	215223_PM_s_at
A_055	SAs/ex	5.9337	216841_PM_s_at
A_055	SAs/ex	5.695	221477_PM_s_at
A_093	SAs/ex	6.3443	215223_PM_s_at
A_093	SAs/ex	5.8532	216841_PM_s_at
A_093	SAs/ex	5.5441	221477_PM_s_at
A_103	SAs/ex	7.3657	215223_PM_s_at
A_103	SAs/ex	6.4493	216841_PM_s_at
A_103	SAs/ex	6.7695	221477_PM_s_at
A_254	SAs/ex	6.801	215223_PM_s_at
A_254	SAs/ex	6.3407	216841_PM_s_at
A_254	SAs/ex	6.4376	221477_PM_s_at
A_258	SAs/ex	6.7685	215223_PM_s_at
A_258	SAs/ex	5.8657	216841_PM_s_at
A_258	SAs/ex	6.0697	221477_PM_s_at
A_462	SAs/ex	7.487	215223_PM_s_at
A_462	SAs/ex	6.6173	216841_PM_s_at
A_462	SAs/ex	6.4025	221477_PM_s_at
A_502	SAs/ex	6.2911	215223_PM_s_at
A_502	SAs/ex	5.5048	216841_PM_s_at
A_502	SAs/ex	5.3854	221477_PM_s_at
A_507	SAs/ex	10.0702	215223_PM_s_at
A_507	SAs/ex	5.9198	216841_PM_s_at
A_507	SAs/ex	6.3348	221477_PM_s_at
A_527	SAs/ex	6.7848	215223_PM_s_at
A_527	SAs/ex	6.2888	216841_PM_s_at
A_527	SAs/ex	6.5165	221477_PM_s_at
A_573	SAs/ex	6.4107	215223_PM_s_at
A_573	SAs/ex	5.2737	216841_PM_s_at
A_573	SAs/ex	6.3132	221477_PM_s_at
A_594	SAs/ex	7.3266	215223_PM_s_at
A_594	SAs/ex	6.5272	216841_PM_s_at
A_594	SAs/ex	6.0751	221477_PM_s_at
A_609	SAs/ex	6.333	215223_PM_s_at
A_609	SAs/ex	5.7282	216841_PM_s_at
A_609	SAs/ex	5.3915	221477_PM_s_at
A_696	SAs/ex	7.5327	215223_PM_s_at
A_696	SAs/ex	6.952	216841_PM_s_at
A_696	SAs/ex	6.4979	221477_PM_s_at

## Sheet: SOD3 mRNA expression BB
PATIENT_NUM	Cohort	SOD3_BB_mRNA expression	SOD3 probe set
A_031	SAn	7.291	205236_PM_x_at
A_053	SAn	8.0495	205236_PM_x_at
A_076	SAn	6.2862	205236_PM_x_at
A_089	SAn	6.446	205236_PM_x_at
A_094	SAn	7.3865	205236_PM_x_at
A_098	SAn	7.2011	205236_PM_x_at
A_101	SAn	6.0778	205236_PM_x_at
A_102	SAn	6.5335	205236_PM_x_at
A_110	SAn	5.7401	205236_PM_x_at
A_157	SAn	5.9671	205236_PM_x_at
A_204	SAn	6.2849	205236_PM_x_at
A_223	SAn	7.5651	205236_PM_x_at
A_226	SAn	8.0222	205236_PM_x_at
A_283	SAn	5.7655	205236_PM_x_at
A_289	SAn	5.4784	205236_PM_x_at
A_291	SAn	7.1052	205236_PM_x_at
A_313	SAn	6.888	205236_PM_x_at
A_314	SAn	7.7279	205236_PM_x_at
A_327	SAn	5.9137	205236_PM_x_at
A_357	SAn	5.4679	205236_PM_x_at
A_358	SAn	6.3039	205236_PM_x_at
A_403	SAn	8.0317	205236_PM_x_at
A_407	SAn	6.2454	205236_PM_x_at
A_419	SAn	5.676	205236_PM_x_at
A_431	SAn	8.3372	205236_PM_x_at
A_446	SAn	6.5734	205236_PM_x_at
A_459	SAn	5.9609	205236_PM_x_at
A_477	SAn	6.327	205236_PM_x_at
A_505	SAn	6.5115	205236_PM_x_at
A_519	SAn	6.1917	205236_PM_x_at
A_530	SAn	7.428	205236_PM_x_at
A_555	SAn	5.733	205236_PM_x_at
A_561	SAn	8.2104	205236_PM_x_at
A_563	SAn	7.4046	205236_PM_x_at
A_584	SAn	7.2318	205236_PM_x_at
A_614	SAn	6.9801	205236_PM_x_at
A_643	SAn	6.0235	205236_PM_x_at
A_665	SAn	7.8406	205236_PM_x_at
A_698	SAn	7.2723	205236_PM_x_at
A_715	SAn	7.2549	205236_PM_x_at
A_055	SAs/ex	6.2657	205236_PM_x_at
A_093	SAs/ex	5.9528	205236_PM_x_at
A_103	SAs/ex	8.8153	205236_PM_x_at
A_254	SAs/ex	7.9249	205236_PM_x_at
A_258	SAs/ex	6.4395	205236_PM_x_at
A_462	SAs/ex	6.3652	205236_PM_x_at
A_502	SAs/ex	8.1452	205236_PM_x_at
A_507	SAs/ex	6.7583	205236_PM_x_at
A_527	SAs/ex	7.5171	205236_PM_x_at
A_573	SAs/ex	8.53	205236_PM_x_at
A_594	SAs/ex	7.2204	205236_PM_x_at
A_609	SAs/ex	5.928	205236_PM_x_at
A_696	SAs/ex	6.0622	205236_PM_x_at

## Sheet: CAT mRNA expression BB
PATIENT_NUM	Cohort	CAT_BB_mRNA expression	CAT probe set
A_031	SAn	6.147	211922_PM_s_at
A_031	SAn	7.5876	201432_PM_at
A_053	SAn	5.9188	211922_PM_s_at
A_053	SAn	6.9867	201432_PM_at
A_076	SAn	5.8394	211922_PM_s_at
A_076	SAn	7.2564	201432_PM_at
A_089	SAn	6.2016	211922_PM_s_at
A_089	SAn	7.1199	201432_PM_at
A_094	SAn	5.21	211922_PM_s_at
A_094	SAn	6.4982	201432_PM_at
A_098	SAn	4.6013	211922_PM_s_at
A_098	SAn	5.9509	201432_PM_at
A_101	SAn	5.3786	211922_PM_s_at
A_101	SAn	6.8949	201432_PM_at
A_102	SAn	5.6645	211922_PM_s_at
A_102	SAn	6.5578	201432_PM_at
A_110	SAn	5.9571	211922_PM_s_at
A_110	SAn	7.1603	201432_PM_at
A_157	SAn	5.4122	211922_PM_s_at
A_157	SAn	6.919	201432_PM_at
A_204	SAn	6.3441	211922_PM_s_at
A_204	SAn	7.4674	201432_PM_at
A_223	SAn	5.4298	211922_PM_s_at
A_223	SAn	6.4525	201432_PM_at
A_226	SAn	5.5302	211922_PM_s_at
A_226	SAn	6.6379	201432_PM_at
A_283	SAn	5.278	211922_PM_s_at
A_283	SAn	5.6962	201432_PM_at
A_289	SAn	6.3675	211922_PM_s_at
A_289	SAn	7.2899	201432_PM_at
A_291	SAn	5.2011	211922_PM_s_at
A_291	SAn	6.3172	201432_PM_at
A_313	SAn	6.0602	211922_PM_s_at
A_313	SAn	7.4546	201432_PM_at
A_314	SAn	6.1144	211922_PM_s_at
A_314	SAn	6.5529	201432_PM_at
A_327	SAn	6.1266	211922_PM_s_at
A_327	SAn	7.1129	201432_PM_at
A_357	SAn	6.1991	211922_PM_s_at
A_357	SAn	7.3746	201432_PM_at
A_358	SAn	6.1016	211922_PM_s_at
A_358	SAn	7.4192	201432_PM_at
A_403	SAn	5.5756	211922_PM_s_at
A_403	SAn	7.2073	201432_PM_at
A_407	SAn	4.9249	211922_PM_s_at
A_407	SAn	5.1038	201432_PM_at
A_419	SAn	5.6185	211922_PM_s_at
A_419	SAn	6.8203	201432_PM_at
A_431	SAn	5.3909	211922_PM_s_at
A_431	SAn	6.7006	201432_PM_at
A_446	SAn	5.9342	211922_PM_s_at
A_446	SAn	6.6134	201432_PM_at
A_459	SAn	6.4193	211922_PM_s_at
A_459	SAn	7.2156	201432_PM_at
A_477	SAn	5.1387	211922_PM_s_at
A_477	SAn	6.214	201432_PM_at
A_505	SAn	5.6372	211922_PM_s_at
A_505	SAn	6.8088	201432_PM_at
A_519	SAn	5.3193	211922_PM_s_at
A_519	SAn	6.786	201432_PM_at
A_530	SAn	5.6134	211922_PM_s_at
A_530	SAn	6.2292	201432_PM_at
A_555	SAn	5.6856	211922_PM_s_at
A_555	SAn	6.7607	201432_PM_at
A_561	SAn	5.3795	211922_PM_s_at
A_561	SAn	6.9863	201432_PM_at
A_563	SAn	6.0026	211922_PM_s_at
A_563	SAn	7.1267	201432_PM_at
A_584	SAn	5.7314	211922_PM_s_at
A_584	SAn	6.9461	201432_PM_at
A_614	SAn	6.344	211922_PM_s_at
A_614	SAn	7.2897	201432_PM_at
A_643	SAn	6.0076	211922_PM_s_at
A_643	SAn	7.4512	201432_PM_at
A_665	SAn	5.2265	211922_PM_s_at
A_665	SAn	6.4313	201432_PM_at
A_698	SAn	6.0094	211922_PM_s_at
A_698	SAn	6.8338	201432_PM_at
A_715	SAn	6.3052	211922_PM_s_at
A_715	SAn	7.2021	201432_PM_at
A_055	SAs/ex	5.6244	211922_PM_s_at
A_055	SAs/ex	7.237	201432_PM_at
A_093	SAs/ex	5.329	211922_PM_s_at
A_093	SAs/ex	6.835	201432_PM_at
A_103	SAs/ex	5.6947	211922_PM_s_at
A_103	SAs/ex	6.3686	201432_PM_at
A_254	SAs/ex	4.7705	211922_PM_s_at
A_254	SAs/ex	6.5756	201432_PM_at
A_258	SAs/ex	5.8228	211922_PM_s_at
A_258	SAs/ex	6.5618	201432_PM_at
A_462	SAs/ex	6.389	211922_PM_s_at
A_462	SAs/ex	7.0986	201432_PM_at
A_502	SAs/ex	5.6472	211922_PM_s_at
A_502	SAs/ex	6.6324	201432_PM_at
A_507	SAs/ex	5.8235	211922_PM_s_at
A_507	SAs/ex	7.4456	201432_PM_at
A_527	SAs/ex	6.3756	211922_PM_s_at
A_527	SAs/ex	7.1794	201432_PM_at
A_573	SAs/ex	5.5517	211922_PM_s_at
A_573	SAs/ex	6.7539	201432_PM_at
A_594	SAs/ex	5.1316	211922_PM_s_at
A_594	SAs/ex	6.611	201432_PM_at
A_609	SAs/ex	5.6036	211922_PM_s_at
A_609	SAs/ex	7.051	201432_PM_at
A_696	SAs/ex	6.1393	211922_PM_s_at
A_696	SAs/ex	7.1847	201432_PM_at

## Sheet: GPX1 mRNA expression BB
PATIENT_NUM	Cohort	GPX1_BB_mRNA expression	GPX1 probe set
A_031	SAn	6.9032	200736_PM_s_at
A_053	SAn	6.9443	200736_PM_s_at
A_076	SAn	7.0615	200736_PM_s_at
A_089	SAn	6.6524	200736_PM_s_at
A_094	SAn	6.6777	200736_PM_s_at
A_098	SAn	6.3344	200736_PM_s_at
A_101	SAn	7.7639	200736_PM_s_at
A_102	SAn	6.1905	200736_PM_s_at
A_110	SAn	7.3116	200736_PM_s_at
A_157	SAn	7.5632	200736_PM_s_at
A_204	SAn	7.3085	200736_PM_s_at
A_223	SAn	7.1508	200736_PM_s_at
A_226	SAn	6.2923	200736_PM_s_at
A_283	SAn	6.7114	200736_PM_s_at
A_289	SAn	6.3862	200736_PM_s_at
A_291	SAn	7.2184	200736_PM_s_at
A_313	SAn	7.4059	200736_PM_s_at
A_314	SAn	7.2115	200736_PM_s_at
A_327	SAn	7.5108	200736_PM_s_at
A_357	SAn	7.8523	200736_PM_s_at
A_358	SAn	7.2921	200736_PM_s_at
A_403	SAn	6.9565	200736_PM_s_at
A_407	SAn	6.6784	200736_PM_s_at
A_419	SAn	6.8663	200736_PM_s_at
A_431	SAn	6.4376	200736_PM_s_at
A_446	SAn	7.0833	200736_PM_s_at
A_459	SAn	7.4408	200736_PM_s_at
A_477	SAn	7.6271	200736_PM_s_at
A_505	SAn	7.6113	200736_PM_s_at
A_519	SAn	7.1763	200736_PM_s_at
A_530	SAn	6.3787	200736_PM_s_at
A_555	SAn	7.3216	200736_PM_s_at
A_561	SAn	6.9543	200736_PM_s_at
A_563	SAn	7.0153	200736_PM_s_at
A_584	SAn	7.1564	200736_PM_s_at
A_614	SAn	7.1908	200736_PM_s_at
A_643	SAn	7.0672	200736_PM_s_at
A_665	SAn	7.227	200736_PM_s_at
A_698	SAn	7.0071	200736_PM_s_at
A_715	SAn	6.7978	200736_PM_s_at
A_055	SAs/ex	6.9862	200736_PM_s_at
A_093	SAs/ex	7.5877	200736_PM_s_at
A_103	SAs/ex	7.069	200736_PM_s_at
A_254	SAs/ex	6.972	200736_PM_s_at
A_258	SAs/ex	7.5338	200736_PM_s_at
A_462	SAs/ex	7.2262	200736_PM_s_at
A_502	SAs/ex	6.3654	200736_PM_s_at
A_507	SAs/ex	7.146	200736_PM_s_at
A_527	SAs/ex	7.0064	200736_PM_s_at
A_573	SAs/ex	7.0855	200736_PM_s_at
A_594	SAs/ex	7.757	200736_PM_s_at
A_609	SAs/ex	7.5594	200736_PM_s_at
A_696	SAs/ex	7.2334	200736_PM_s_at
