# Supplementary material for: Enhanced oxidative stress in smoking and ex-smoking severe asthma in the U-BIOPRED cohort
Source: PLoS One. 2018 Sep 21;13(9):e0203874. doi: 10.1371/journal.pone.0203874 (PMC6150501; doi:10.1371/journal.pone.0203874)
Supplement: S5 File — (XLSX) [file pone.0203874.s010.xlsx]

## Sheet: NOS2 mRNA expression BBr
PATIENT_NUM	Cohort	NOS2_BBr_mRNA expression	NOS2 probe set
A_013	SAn	5.4103	210037_PM_s_at
A_031	SAn	5.39342	210037_PM_s_at
A_059	SAn	4.1855	210037_PM_s_at
A_076	SAn	6.97643	210037_PM_s_at
A_089	SAn	5.0834	210037_PM_s_at
A_094	SAn	4.65963	210037_PM_s_at
A_101	SAn	5.23983	210037_PM_s_at
A_110	SAn	5.76693	210037_PM_s_at
A_157	SAn	4.88913	210037_PM_s_at
A_176	SAn	4.9996	210037_PM_s_at
A_185	SAn	5.10542	210037_PM_s_at
A_204	SAn	5.438	210037_PM_s_at
A_215	SAn	5.1121	210037_PM_s_at
A_223	SAn	5.3927	210037_PM_s_at
A_226	SAn	5.29413	210037_PM_s_at
A_263	SAn	4.7333	210037_PM_s_at
A_283	SAn	5.1766	210037_PM_s_at
A_289	SAn	4.6033	210037_PM_s_at
A_291	SAn	5.047	210037_PM_s_at
A_307	SAn	4.5385	210037_PM_s_at
A_313	SAn	5.3072	210037_PM_s_at
A_314	SAn	5.8746	210037_PM_s_at
A_327	SAn	4.80843	210037_PM_s_at
A_328	SAn	5.56792	210037_PM_s_at
A_346	SAn	7.3102	210037_PM_s_at
A_348	SAn	3.856	210037_PM_s_at
A_357	SAn	6.65102	210037_PM_s_at
A_358	SAn	5.80483	210037_PM_s_at
A_403	SAn	5.06713	210037_PM_s_at
A_407	SAn	4.3938	210037_PM_s_at
A_419	SAn	4.129	210037_PM_s_at
A_427	SAn	4.6438	210037_PM_s_at
A_431	SAn	4.2688	210037_PM_s_at
A_446	SAn	5.60792	210037_PM_s_at
A_459	SAn	6.37782	210037_PM_s_at
A_477	SAn	5.836	210037_PM_s_at
A_505	SAn	6.10733	210037_PM_s_at
A_518	SAn	5.79	210037_PM_s_at
A_519	SAn	5.0296	210037_PM_s_at
A_530	SAn	4.48903	210037_PM_s_at
A_561	SAn	6.28013	210037_PM_s_at
A_563	SAn	6.32073	210037_PM_s_at
A_584	SAn	5.49643	210037_PM_s_at
A_614	SAn	5.71553	210037_PM_s_at
A_643	SAn	6.87473	210037_PM_s_at
A_665	SAn	7.83563	210037_PM_s_at
A_698	SAn	4.5319	210037_PM_s_at
A_715	SAn	4.48882	210037_PM_s_at
A_722	SAn	4.98373	210037_PM_s_at
A_051	SAs/ex	5.1252	210037_PM_s_at
A_055	SAs/ex	4.35453	210037_PM_s_at
A_085	SAs/ex	5.1331	210037_PM_s_at
A_093	SAs/ex	4.72393	210037_PM_s_at
A_103	SAs/ex	4.82663	210037_PM_s_at
A_254	SAs/ex	5.69053	210037_PM_s_at
A_258	SAs/ex	5.20662	210037_PM_s_at
A_352	SAs/ex	4.9643	210037_PM_s_at
A_447	SAs/ex	4.6537	210037_PM_s_at
A_454	SAs/ex	5.1252	210037_PM_s_at
A_502	SAs/ex	4.074	210037_PM_s_at
A_507	SAs/ex	4.8612	210037_PM_s_at
A_527	SAs/ex	4.40633	210037_PM_s_at
A_573	SAs/ex	4.80213	210037_PM_s_at
A_594	SAs/ex	4.78663	210037_PM_s_at
A_609	SAs/ex	4.93242	210037_PM_s_at
A_696	SAs/ex	3.99013	210037_PM_s_at
A_702	SAs/ex	6.0276	210037_PM_s_at

## Sheet: NOS3 mRNA expression BBr
PATIENT_NUM	Cohort	NOS3_BBr_mRNA expression	NOS3 probe set
A_013	SAn	4.9896	205581_PM_s_at
A_031	SAn	4.28578	205581_PM_s_at
A_059	SAn	4.5661	205581_PM_s_at
A_076	SAn	4.62248	205581_PM_s_at
A_089	SAn	5.7222	205581_PM_s_at
A_094	SAn	4.49868	205581_PM_s_at
A_101	SAn	5.05578	205581_PM_s_at
A_110	SAn	4.81108	205581_PM_s_at
A_157	SAn	5.38988	205581_PM_s_at
A_176	SAn	5.0189	205581_PM_s_at
A_185	SAn	4.89898	205581_PM_s_at
A_204	SAn	5.0586	205581_PM_s_at
A_215	SAn	5.0177	205581_PM_s_at
A_223	SAn	4.8834	205581_PM_s_at
A_226	SAn	4.92418	205581_PM_s_at
A_263	SAn	5.3643	205581_PM_s_at
A_283	SAn	5.2878	205581_PM_s_at
A_289	SAn	4.8795	205581_PM_s_at
A_291	SAn	4.2069	205581_PM_s_at
A_307	SAn	4.7936	205581_PM_s_at
A_313	SAn	4.8585	205581_PM_s_at
A_314	SAn	4.8654	205581_PM_s_at
A_327	SAn	5.37908	205581_PM_s_at
A_328	SAn	5.16908	205581_PM_s_at
A_346	SAn	5.1268	205581_PM_s_at
A_348	SAn	5.9967	205581_PM_s_at
A_357	SAn	4.78438	205581_PM_s_at
A_358	SAn	5.14648	205581_PM_s_at
A_403	SAn	4.76788	205581_PM_s_at
A_407	SAn	4.9817	205581_PM_s_at
A_419	SAn	4.6979	205581_PM_s_at
A_427	SAn	4.6113	205581_PM_s_at
A_431	SAn	4.3583	205581_PM_s_at
A_446	SAn	4.52198	205581_PM_s_at
A_459	SAn	5.39738	205581_PM_s_at
A_477	SAn	4.4095	205581_PM_s_at
A_505	SAn	5.99858	205581_PM_s_at
A_518	SAn	5.0916	205581_PM_s_at
A_519	SAn	4.8646	205581_PM_s_at
A_530	SAn	4.72568	205581_PM_s_at
A_561	SAn	4.74358	205581_PM_s_at
A_563	SAn	4.73908	205581_PM_s_at
A_584	SAn	5.22538	205581_PM_s_at
A_614	SAn	5.35528	205581_PM_s_at
A_643	SAn	4.75638	205581_PM_s_at
A_665	SAn	4.88258	205581_PM_s_at
A_698	SAn	5.7756	205581_PM_s_at
A_715	SAn	5.04158	205581_PM_s_at
A_722	SAn	4.83758	205581_PM_s_at
A_051	SAs/ex	4.9399	205581_PM_s_at
A_055	SAs/ex	5.06208	205581_PM_s_at
A_085	SAs/ex	4.9727	205581_PM_s_at
A_093	SAs/ex	4.27488	205581_PM_s_at
A_103	SAs/ex	4.78018	205581_PM_s_at
A_254	SAs/ex	5.65108	205581_PM_s_at
A_258	SAs/ex	4.85178	205581_PM_s_at
A_352	SAs/ex	4.7856	205581_PM_s_at
A_447	SAs/ex	4.9605	205581_PM_s_at
A_454	SAs/ex	4.6679	205581_PM_s_at
A_502	SAs/ex	4.5686	205581_PM_s_at
A_507	SAs/ex	4.5982	205581_PM_s_at
A_527	SAs/ex	5.17178	205581_PM_s_at
A_573	SAs/ex	4.66038	205581_PM_s_at
A_594	SAs/ex	4.67178	205581_PM_s_at
A_609	SAs/ex	5.11708	205581_PM_s_at
A_696	SAs/ex	4.89758	205581_PM_s_at
A_702	SAs/ex	5.2545	205581_PM_s_at

## Sheet: SOD1 mRNA expression BBr
PATIENT_NUM	Cohort	SOD1_BBr_mRNA expression	SOD1 probe set
A_013	SAn	8.6896	200642_PM_at
A_031	SAn	8.71831	200642_PM_at
A_059	SAn	9.1715	200642_PM_at
A_076	SAn	9.25591	200642_PM_at
A_089	SAn	9.5757	200642_PM_at
A_094	SAn	7.73031	200642_PM_at
A_101	SAn	8.23821	200642_PM_at
A_110	SAn	9.24971	200642_PM_at
A_157	SAn	9.37081	200642_PM_at
A_176	SAn	8.9688	200642_PM_at
A_185	SAn	8.53141	200642_PM_at
A_204	SAn	9.2075	200642_PM_at
A_215	SAn	8.783	200642_PM_at
A_223	SAn	8.872	200642_PM_at
A_226	SAn	8.93591	200642_PM_at
A_263	SAn	9.6288	200642_PM_at
A_283	SAn	9.0225	200642_PM_at
A_289	SAn	9.0433	200642_PM_at
A_291	SAn	9.0678	200642_PM_at
A_307	SAn	9.0253	200642_PM_at
A_313	SAn	9.1563	200642_PM_at
A_314	SAn	8.8899	200642_PM_at
A_327	SAn	8.31191	200642_PM_at
A_328	SAn	9.47211	200642_PM_at
A_346	SAn	9.4713	200642_PM_at
A_348	SAn	9.1509	200642_PM_at
A_357	SAn	9.29531	200642_PM_at
A_358	SAn	9.49591	200642_PM_at
A_403	SAn	8.96341	200642_PM_at
A_407	SAn	8.9727	200642_PM_at
A_419	SAn	9.2609	200642_PM_at
A_427	SAn	8.4805	200642_PM_at
A_431	SAn	8.8777	200642_PM_at
A_446	SAn	8.64011	200642_PM_at
A_459	SAn	9.20031	200642_PM_at
A_477	SAn	9.0407	200642_PM_at
A_505	SAn	9.17351	200642_PM_at
A_518	SAn	8.7685	200642_PM_at
A_519	SAn	8.7138	200642_PM_at
A_530	SAn	9.09401	200642_PM_at
A_561	SAn	9.29601	200642_PM_at
A_563	SAn	8.84911	200642_PM_at
A_584	SAn	9.22751	200642_PM_at
A_614	SAn	8.87521	200642_PM_at
A_643	SAn	9.04191	200642_PM_at
A_665	SAn	8.93451	200642_PM_at
A_698	SAn	9.4129	200642_PM_at
A_715	SAn	9.73141	200642_PM_at
A_722	SAn	9.34141	200642_PM_at
A_051	SAs/ex	9.0065	200642_PM_at
A_055	SAs/ex	8.04351	200642_PM_at
A_085	SAs/ex	8.3244	200642_PM_at
A_093	SAs/ex	9.13721	200642_PM_at
A_103	SAs/ex	9.45631	200642_PM_at
A_254	SAs/ex	9.46471	200642_PM_at
A_258	SAs/ex	9.09151	200642_PM_at
A_352	SAs/ex	8.8558	200642_PM_at
A_447	SAs/ex	8.999	200642_PM_at
A_454	SAs/ex	9.1293	200642_PM_at
A_502	SAs/ex	9.1366	200642_PM_at
A_507	SAs/ex	9.1653	200642_PM_at
A_527	SAs/ex	9.11361	200642_PM_at
A_573	SAs/ex	8.98301	200642_PM_at
A_594	SAs/ex	8.58071	200642_PM_at
A_609	SAs/ex	9.02981	200642_PM_at
A_696	SAs/ex	9.27491	200642_PM_at
A_702	SAs/ex	9.0841	200642_PM_at

## Sheet: SOD2 mRNA expression BBr
PATIENT_NUM	Cohort	SOD2_BBr_mRNA expression	SOD2 probe set
A_013	SAn	7.4608	215223_PM_s_at
A_013	SAn	6.7163	216841_PM_s_at
A_013	SAn	6.575	221477_PM_s_at
A_031	SAn	6.68674	215223_PM_s_at
A_031	SAn	5.90202	216841_PM_s_at
A_031	SAn	6.13271	221477_PM_s_at
A_059	SAn	7.0145	215223_PM_s_at
A_059	SAn	6.3817	216841_PM_s_at
A_059	SAn	6.2262	221477_PM_s_at
A_076	SAn	7.12774	215223_PM_s_at
A_076	SAn	6.50532	216841_PM_s_at
A_076	SAn	6.64751	221477_PM_s_at
A_089	SAn	6.9655	215223_PM_s_at
A_089	SAn	6.4332	216841_PM_s_at
A_089	SAn	6.7062	221477_PM_s_at
A_094	SAn	6.66384	215223_PM_s_at
A_094	SAn	5.69392	216841_PM_s_at
A_094	SAn	5.86871	221477_PM_s_at
A_101	SAn	8.98874	215223_PM_s_at
A_101	SAn	8.26832	216841_PM_s_at
A_101	SAn	7.64831	221477_PM_s_at
A_110	SAn	7.43924	215223_PM_s_at
A_110	SAn	6.96192	216841_PM_s_at
A_110	SAn	6.67871	221477_PM_s_at
A_157	SAn	10.5873	215223_PM_s_at
A_157	SAn	9.43672	216841_PM_s_at
A_157	SAn	8.95561	221477_PM_s_at
A_176	SAn	7.855	215223_PM_s_at
A_176	SAn	7.5604	216841_PM_s_at
A_176	SAn	7.1875	221477_PM_s_at
A_185	SAn	11.6747	215223_PM_s_at
A_185	SAn	10.9282	216841_PM_s_at
A_185	SAn	10.4122	221477_PM_s_at
A_204	SAn	7.0703	215223_PM_s_at
A_204	SAn	6.4578	216841_PM_s_at
A_204	SAn	6.424	221477_PM_s_at
A_215	SAn	8.9221	215223_PM_s_at
A_215	SAn	8.3809	216841_PM_s_at
A_215	SAn	7.5735	221477_PM_s_at
A_223	SAn	8.5153	215223_PM_s_at
A_223	SAn	7.9472	216841_PM_s_at
A_223	SAn	7.5859	221477_PM_s_at
A_226	SAn	7.31404	215223_PM_s_at
A_226	SAn	6.44672	216841_PM_s_at
A_226	SAn	6.39251	221477_PM_s_at
A_263	SAn	8.6324	215223_PM_s_at
A_263	SAn	8.0765	216841_PM_s_at
A_263	SAn	7.5828	221477_PM_s_at
A_283	SAn	6.619	215223_PM_s_at
A_283	SAn	6.0786	216841_PM_s_at
A_283	SAn	6.5211	221477_PM_s_at
A_289	SAn	7.2868	215223_PM_s_at
A_289	SAn	6.8638	216841_PM_s_at
A_289	SAn	6.6085	221477_PM_s_at
A_291	SAn	6.7324	215223_PM_s_at
A_291	SAn	6.0697	216841_PM_s_at
A_291	SAn	6.2641	221477_PM_s_at
A_307	SAn	6.971	215223_PM_s_at
A_307	SAn	5.3395	216841_PM_s_at
A_307	SAn	6.1978	221477_PM_s_at
A_313	SAn	6.9766	215223_PM_s_at
A_313	SAn	6.4471	216841_PM_s_at
A_313	SAn	6.6072	221477_PM_s_at
A_314	SAn	6.9065	215223_PM_s_at
A_314	SAn	6.4514	216841_PM_s_at
A_314	SAn	5.9089	221477_PM_s_at
A_327	SAn	7.48134	215223_PM_s_at
A_327	SAn	6.60312	216841_PM_s_at
A_327	SAn	6.91451	221477_PM_s_at
A_328	SAn	7.75464	215223_PM_s_at
A_328	SAn	6.77592	216841_PM_s_at
A_328	SAn	6.83671	221477_PM_s_at
A_346	SAn	7.3459	215223_PM_s_at
A_346	SAn	6.5862	216841_PM_s_at
A_346	SAn	6.2315	221477_PM_s_at
A_348	SAn	7.4064	215223_PM_s_at
A_348	SAn	6.3621	216841_PM_s_at
A_348	SAn	7.417	221477_PM_s_at
A_357	SAn	7.44784	215223_PM_s_at
A_357	SAn	6.46402	216841_PM_s_at
A_357	SAn	6.13201	221477_PM_s_at
A_358	SAn	7.30914	215223_PM_s_at
A_358	SAn	6.36842	216841_PM_s_at
A_358	SAn	6.14241	221477_PM_s_at
A_403	SAn	7.23464	215223_PM_s_at
A_403	SAn	6.82142	216841_PM_s_at
A_403	SAn	7.12561	221477_PM_s_at
A_407	SAn	8.5183	215223_PM_s_at
A_407	SAn	6.8653	216841_PM_s_at
A_407	SAn	7.0925	221477_PM_s_at
A_419	SAn	7.097	215223_PM_s_at
A_419	SAn	6.1817	216841_PM_s_at
A_419	SAn	6.6601	221477_PM_s_at
A_427	SAn	8.169	215223_PM_s_at
A_427	SAn	7.4382	216841_PM_s_at
A_427	SAn	7.2836	221477_PM_s_at
A_431	SAn	6.8356	215223_PM_s_at
A_431	SAn	6.4054	216841_PM_s_at
A_431	SAn	6.638	221477_PM_s_at
A_446	SAn	10.4934	215223_PM_s_at
A_446	SAn	9.73362	216841_PM_s_at
A_446	SAn	9.38911	221477_PM_s_at
A_459	SAn	6.42994	215223_PM_s_at
A_459	SAn	6.28032	216841_PM_s_at
A_459	SAn	6.53161	221477_PM_s_at
A_477	SAn	8.7971	215223_PM_s_at
A_477	SAn	7.9564	216841_PM_s_at
A_477	SAn	7.6689	221477_PM_s_at
A_505	SAn	7.52314	215223_PM_s_at
A_505	SAn	6.89272	216841_PM_s_at
A_505	SAn	6.43111	221477_PM_s_at
A_518	SAn	6.9608	215223_PM_s_at
A_518	SAn	6.4948	216841_PM_s_at
A_518	SAn	6.5478	221477_PM_s_at
A_519	SAn	6.4848	215223_PM_s_at
A_519	SAn	6.1089	216841_PM_s_at
A_519	SAn	6.2014	221477_PM_s_at
A_530	SAn	6.64704	215223_PM_s_at
A_530	SAn	6.40992	216841_PM_s_at
A_530	SAn	6.57861	221477_PM_s_at
A_561	SAn	6.87994	215223_PM_s_at
A_561	SAn	6.33272	216841_PM_s_at
A_561	SAn	6.34951	221477_PM_s_at
A_563	SAn	6.42524	215223_PM_s_at
A_563	SAn	5.93432	216841_PM_s_at
A_563	SAn	5.95741	221477_PM_s_at
A_584	SAn	7.58784	215223_PM_s_at
A_584	SAn	6.63812	216841_PM_s_at
A_584	SAn	6.79491	221477_PM_s_at
A_614	SAn	7.80404	215223_PM_s_at
A_614	SAn	7.10782	216841_PM_s_at
A_614	SAn	6.82581	221477_PM_s_at
A_643	SAn	7.25864	215223_PM_s_at
A_643	SAn	6.80272	216841_PM_s_at
A_643	SAn	6.23421	221477_PM_s_at
A_665	SAn	6.71694	215223_PM_s_at
A_665	SAn	6.60502	216841_PM_s_at
A_665	SAn	6.41261	221477_PM_s_at
A_698	SAn	7.3217	215223_PM_s_at
A_698	SAn	6.7859	216841_PM_s_at
A_698	SAn	6.6417	221477_PM_s_at
A_715	SAn	8.31874	215223_PM_s_at
A_715	SAn	7.49592	216841_PM_s_at
A_715	SAn	6.98891	221477_PM_s_at
A_722	SAn	6.90184	215223_PM_s_at
A_722	SAn	6.45272	216841_PM_s_at
A_722	SAn	6.21861	221477_PM_s_at
A_051	SAs/ex	7.5515	215223_PM_s_at
A_051	SAs/ex	6.9068	216841_PM_s_at
A_051	SAs/ex	7.1469	221477_PM_s_at
A_055	SAs/ex	6.59124	215223_PM_s_at
A_055	SAs/ex	5.98632	216841_PM_s_at
A_055	SAs/ex	5.61841	221477_PM_s_at
A_085	SAs/ex	9.136	215223_PM_s_at
A_085	SAs/ex	8.3669	216841_PM_s_at
A_085	SAs/ex	8.1016	221477_PM_s_at
A_093	SAs/ex	6.13074	215223_PM_s_at
A_093	SAs/ex	6.12192	216841_PM_s_at
A_093	SAs/ex	6.59821	221477_PM_s_at
A_103	SAs/ex	6.84584	215223_PM_s_at
A_103	SAs/ex	6.31112	216841_PM_s_at
A_103	SAs/ex	6.41161	221477_PM_s_at
A_254	SAs/ex	7.51014	215223_PM_s_at
A_254	SAs/ex	6.81712	216841_PM_s_at
A_254	SAs/ex	6.50071	221477_PM_s_at
A_258	SAs/ex	6.66854	215223_PM_s_at
A_258	SAs/ex	5.54122	216841_PM_s_at
A_258	SAs/ex	6.48391	221477_PM_s_at
A_352	SAs/ex	8.0142	215223_PM_s_at
A_352	SAs/ex	7.4049	216841_PM_s_at
A_352	SAs/ex	7.1534	221477_PM_s_at
A_447	SAs/ex	7.1308	215223_PM_s_at
A_447	SAs/ex	6.2174	216841_PM_s_at
A_447	SAs/ex	6.6077	221477_PM_s_at
A_454	SAs/ex	7.7512	215223_PM_s_at
A_454	SAs/ex	7.2426	216841_PM_s_at
A_454	SAs/ex	6.717	221477_PM_s_at
A_502	SAs/ex	6.3624	215223_PM_s_at
A_502	SAs/ex	5.6405	216841_PM_s_at
A_502	SAs/ex	6.3507	221477_PM_s_at
A_507	SAs/ex	7.3713	215223_PM_s_at
A_507	SAs/ex	6.5709	216841_PM_s_at
A_507	SAs/ex	6.6001	221477_PM_s_at
A_527	SAs/ex	6.02224	215223_PM_s_at
A_527	SAs/ex	5.68202	216841_PM_s_at
A_527	SAs/ex	5.93361	221477_PM_s_at
A_573	SAs/ex	6.82644	215223_PM_s_at
A_573	SAs/ex	6.08312	216841_PM_s_at
A_573	SAs/ex	6.36021	221477_PM_s_at
A_594	SAs/ex	7.26394	215223_PM_s_at
A_594	SAs/ex	6.26832	216841_PM_s_at
A_594	SAs/ex	6.14031	221477_PM_s_at
A_609	SAs/ex	8.78244	215223_PM_s_at
A_609	SAs/ex	8.02832	216841_PM_s_at
A_609	SAs/ex	7.24421	221477_PM_s_at
A_696	SAs/ex	7.59144	215223_PM_s_at
A_696	SAs/ex	6.54232	216841_PM_s_at
A_696	SAs/ex	6.71511	221477_PM_s_at
A_702	SAs/ex	6.9575	215223_PM_s_at
A_702	SAs/ex	6.2685	216841_PM_s_at
A_702	SAs/ex	6.1623	221477_PM_s_at

## Sheet: CAT mRNA expression BBr
PATIENT_NUM	Cohort	CAT_BBr_mRNA expression	CAT probe set
A_013	SAn	5.5431	211922_PM_s_at
A_013	SAn	7.2715	201432_PM_at
A_031	SAn	6.10241	211922_PM_s_at
A_031	SAn	7.42365	201432_PM_at
A_059	SAn	6.8084	211922_PM_s_at
A_059	SAn	7.926	201432_PM_at
A_076	SAn	6.32761	211922_PM_s_at
A_076	SAn	7.41055	201432_PM_at
A_089	SAn	6.8492	211922_PM_s_at
A_089	SAn	7.9149	201432_PM_at
A_094	SAn	5.69141	211922_PM_s_at
A_094	SAn	6.13975	201432_PM_at
A_101	SAn	5.43361	211922_PM_s_at
A_101	SAn	6.66335	201432_PM_at
A_110	SAn	6.12681	211922_PM_s_at
A_110	SAn	7.87355	201432_PM_at
A_157	SAn	5.25781	211922_PM_s_at
A_157	SAn	7.01235	201432_PM_at
A_176	SAn	5.7323	211922_PM_s_at
A_176	SAn	7.1622	201432_PM_at
A_185	SAn	5.52291	211922_PM_s_at
A_185	SAn	7.08955	201432_PM_at
A_204	SAn	6.33	211922_PM_s_at
A_204	SAn	7.8922	201432_PM_at
A_215	SAn	6.0224	211922_PM_s_at
A_215	SAn	7.5277	201432_PM_at
A_223	SAn	6.2555	211922_PM_s_at
A_223	SAn	7.5582	201432_PM_at
A_226	SAn	6.33091	211922_PM_s_at
A_226	SAn	7.44365	201432_PM_at
A_263	SAn	6.447	211922_PM_s_at
A_263	SAn	7.8107	201432_PM_at
A_283	SAn	5.4221	211922_PM_s_at
A_283	SAn	6.996	201432_PM_at
A_289	SAn	6.1254	211922_PM_s_at
A_289	SAn	7.7123	201432_PM_at
A_291	SAn	6.0049	211922_PM_s_at
A_291	SAn	7.2404	201432_PM_at
A_307	SAn	6.5839	211922_PM_s_at
A_307	SAn	7.9508	201432_PM_at
A_313	SAn	6.5374	211922_PM_s_at
A_313	SAn	7.9789	201432_PM_at
A_314	SAn	6.3377	211922_PM_s_at
A_314	SAn	7.3375	201432_PM_at
A_327	SAn	5.62701	211922_PM_s_at
A_327	SAn	7.29785	201432_PM_at
A_328	SAn	6.63761	211922_PM_s_at
A_328	SAn	7.48465	201432_PM_at
A_346	SAn	6.5091	211922_PM_s_at
A_346	SAn	7.8179	201432_PM_at
A_348	SAn	6.091	211922_PM_s_at
A_348	SAn	7.4993	201432_PM_at
A_357	SAn	6.56811	211922_PM_s_at
A_357	SAn	7.95205	201432_PM_at
A_358	SAn	6.80201	211922_PM_s_at
A_358	SAn	8.21815	201432_PM_at
A_403	SAn	6.36551	211922_PM_s_at
A_403	SAn	7.48065	201432_PM_at
A_407	SAn	6.2079	211922_PM_s_at
A_407	SAn	7.0981	201432_PM_at
A_419	SAn	6.697	211922_PM_s_at
A_419	SAn	7.5195	201432_PM_at
A_427	SAn	5.7181	211922_PM_s_at
A_427	SAn	7.3062	201432_PM_at
A_431	SAn	6.6456	211922_PM_s_at
A_431	SAn	7.9271	201432_PM_at
A_446	SAn	6.31701	211922_PM_s_at
A_446	SAn	8.00475	201432_PM_at
A_459	SAn	6.27561	211922_PM_s_at
A_459	SAn	7.29245	201432_PM_at
A_477	SAn	5.4332	211922_PM_s_at
A_477	SAn	6.4217	201432_PM_at
A_505	SAn	6.60271	211922_PM_s_at
A_505	SAn	7.18435	201432_PM_at
A_518	SAn	6.2124	211922_PM_s_at
A_518	SAn	7.027	201432_PM_at
A_519	SAn	5.0539	211922_PM_s_at
A_519	SAn	6.1359	201432_PM_at
A_530	SAn	6.23061	211922_PM_s_at
A_530	SAn	7.59815	201432_PM_at
A_561	SAn	6.58941	211922_PM_s_at
A_561	SAn	7.86855	201432_PM_at
A_563	SAn	5.86161	211922_PM_s_at
A_563	SAn	7.31345	201432_PM_at
A_584	SAn	6.41841	211922_PM_s_at
A_584	SAn	7.82235	201432_PM_at
A_614	SAn	6.13571	211922_PM_s_at
A_614	SAn	7.00785	201432_PM_at
A_643	SAn	6.00571	211922_PM_s_at
A_643	SAn	7.43165	201432_PM_at
A_665	SAn	6.10871	211922_PM_s_at
A_665	SAn	7.59525	201432_PM_at
A_698	SAn	7.013	211922_PM_s_at
A_698	SAn	8.0381	201432_PM_at
A_715	SAn	6.97781	211922_PM_s_at
A_715	SAn	8.03805	201432_PM_at
A_722	SAn	6.81221	211922_PM_s_at
A_722	SAn	8.10405	201432_PM_at
A_051	SAs/ex	5.7961	211922_PM_s_at
A_051	SAs/ex	6.6506	201432_PM_at
A_055	SAs/ex	6.26781	211922_PM_s_at
A_055	SAs/ex	6.06405	201432_PM_at
A_085	SAs/ex	5.8874	211922_PM_s_at
A_085	SAs/ex	7.056	201432_PM_at
A_093	SAs/ex	6.30841	211922_PM_s_at
A_093	SAs/ex	7.17395	201432_PM_at
A_103	SAs/ex	6.29751	211922_PM_s_at
A_103	SAs/ex	7.63885	201432_PM_at
A_254	SAs/ex	6.26181	211922_PM_s_at
A_254	SAs/ex	7.50395	201432_PM_at
A_258	SAs/ex	5.41251	211922_PM_s_at
A_258	SAs/ex	6.68965	201432_PM_at
A_352	SAs/ex	5.0755	211922_PM_s_at
A_352	SAs/ex	6.6907	201432_PM_at
A_447	SAs/ex	5.2803	211922_PM_s_at
A_447	SAs/ex	6.9966	201432_PM_at
A_454	SAs/ex	6.4869	211922_PM_s_at
A_454	SAs/ex	7.7236	201432_PM_at
A_502	SAs/ex	6.3759	211922_PM_s_at
A_502	SAs/ex	7.7996	201432_PM_at
A_507	SAs/ex	6.9185	211922_PM_s_at
A_507	SAs/ex	8.1421	201432_PM_at
A_527	SAs/ex	6.87401	211922_PM_s_at
A_527	SAs/ex	8.45645	201432_PM_at
A_573	SAs/ex	6.43431	211922_PM_s_at
A_573	SAs/ex	7.37435	201432_PM_at
A_594	SAs/ex	6.34131	211922_PM_s_at
A_594	SAs/ex	7.12695	201432_PM_at
A_609	SAs/ex	6.56841	211922_PM_s_at
A_609	SAs/ex	8.12075	201432_PM_at
A_696	SAs/ex	6.78321	211922_PM_s_at
A_696	SAs/ex	7.83435	201432_PM_at
A_702	SAs/ex	7.021	211922_PM_s_at
A_702	SAs/ex	7.9383	201432_PM_at

## Sheet: GPX1 mRNA expression BBr
PATIENT_NUM	Cohort	GPX1_BBr_mRNA expression	GPX1 probe set
A_013	SAn	7.0869	200736_PM_s_at
A_031	SAn	6.69853	200736_PM_s_at
A_059	SAn	7.2997	200736_PM_s_at
A_076	SAn	7.68064	200736_PM_s_at
A_089	SAn	7.3739	200736_PM_s_at
A_094	SAn	5.75993	200736_PM_s_at
A_101	SAn	7.78763	200736_PM_s_at
A_110	SAn	7.69143	200736_PM_s_at
A_157	SAn	7.83284	200736_PM_s_at
A_176	SAn	7.2734	200736_PM_s_at
A_185	SAn	8.21664	200736_PM_s_at
A_204	SAn	7.6611	200736_PM_s_at
A_215	SAn	8.135	200736_PM_s_at
A_223	SAn	7.8023	200736_PM_s_at
A_226	SAn	7.09334	200736_PM_s_at
A_263	SAn	8.1191	200736_PM_s_at
A_283	SAn	7.0348	200736_PM_s_at
A_289	SAn	7.3484	200736_PM_s_at
A_291	SAn	7.355	200736_PM_s_at
A_307	SAn	7.348	200736_PM_s_at
A_313	SAn	7.3574	200736_PM_s_at
A_314	SAn	7.4293	200736_PM_s_at
A_327	SAn	6.56254	200736_PM_s_at
A_328	SAn	7.87544	200736_PM_s_at
A_346	SAn	8.1903	200736_PM_s_at
A_348	SAn	7.9586	200736_PM_s_at
A_357	SAn	7.84644	200736_PM_s_at
A_358	SAn	8.24284	200736_PM_s_at
A_403	SAn	7.57754	200736_PM_s_at
A_407	SAn	8.0006	200736_PM_s_at
A_419	SAn	7.0503	200736_PM_s_at
A_427	SAn	6.989	200736_PM_s_at
A_431	SAn	7.3708	200736_PM_s_at
A_446	SAn	8.30894	200736_PM_s_at
A_459	SAn	7.87144	200736_PM_s_at
A_477	SAn	7.8278	200736_PM_s_at
A_505	SAn	8.74814	200736_PM_s_at
A_518	SAn	6.4689	200736_PM_s_at
A_519	SAn	7.3055	200736_PM_s_at
A_530	SAn	7.58004	200736_PM_s_at
A_561	SAn	7.31694	200736_PM_s_at
A_563	SAn	7.64634	200736_PM_s_at
A_584	SAn	7.66684	200736_PM_s_at
A_614	SAn	7.40064	200736_PM_s_at
A_643	SAn	7.95084	200736_PM_s_at
A_665	SAn	7.69843	200736_PM_s_at
A_698	SAn	7.8045	200736_PM_s_at
A_715	SAn	7.76934	200736_PM_s_at
A_722	SAn	8.14514	200736_PM_s_at
A_051	SAs/ex	7.1712	200736_PM_s_at
A_055	SAs/ex	7.75283	200736_PM_s_at
A_085	SAs/ex	8.3524	200736_PM_s_at
A_093	SAs/ex	7.14114	200736_PM_s_at
A_103	SAs/ex	7.11094	200736_PM_s_at
A_254	SAs/ex	7.94544	200736_PM_s_at
A_258	SAs/ex	7.47894	200736_PM_s_at
A_352	SAs/ex	7.7935	200736_PM_s_at
A_447	SAs/ex	7.5205	200736_PM_s_at
A_454	SAs/ex	7.5211	200736_PM_s_at
A_502	SAs/ex	7.422	200736_PM_s_at
A_507	SAs/ex	7.2797	200736_PM_s_at
A_527	SAs/ex	7.59393	200736_PM_s_at
A_573	SAs/ex	7.70954	200736_PM_s_at
A_594	SAs/ex	7.03873	200736_PM_s_at
A_609	SAs/ex	8.56154	200736_PM_s_at
A_696	SAs/ex	7.45444	200736_PM_s_at
A_702	SAs/ex	7.5593	200736_PM_s_at
